# Supplementary material for: Enhanced flight performance and adaptive evolution of Mesozoic giant cicadas
Source: Sci Adv. 2024 Oct 25;10(43):eadr2201. doi: 10.1126/sciadv.adr2201 (PMC11506159; doi:10.1126/sciadv.adr2201)
Supplement: Supplementary file 2 — Movie S1 [file sciadv.adr2201_movie_s1.zip]

Archive with 1 entries (1 files):
- adr2201_movie_s1.mp4
