# Supplementary material for: Enhanced flight performance and adaptive evolution of Mesozoic giant cicadas
Source: Sci Adv. 2024 Oct 25;10(43):eadr2201. doi: 10.1126/sciadv.adr2201 (PMC11506159; doi:10.1126/sciadv.adr2201)
Supplement: Supplementary file 3 — Data S1 to S9 [file sciadv.adr2201_data_s1_to_s9.zip]

Archive with 9 entries (9 files):
- adr2201_data_1.xlsx
- adr2201_data_2.xlsx
- adr2201_data_3.xlsx
- adr2201_data_4.xlsx
- adr2201_data_5.xlsx
- adr2201_data_6.xlsx
- adr2201_data_7.xlsx
- adr2201_data_8.xlsx
- adr2201_data_9.xlsx
