# Supplementary material for: Enhanced flight performance and adaptive evolution of Mesozoic giant cicadas
Source: Sci Adv. 2024 Oct 25;10(43):eadr2201. doi: 10.1126/sciadv.adr2201 (PMC11506159; doi:10.1126/sciadv.adr2201)
Supplement: Supplementary file 3 — Data S1 to S9 [file sciadv.adr2201_data_s1_to_s9.zip › adr2201_data_1.xlsx]

## Sheet: Sheet1
Species	Group	Epoch	Age	MaRange	Formation	Locality	References
Austroprosboloides vandijki*	Dunstaniidae	Late Permian	Changhsingian	254.2-252.2	Normandien Formation	Kwazulu-Natal, Natal, South Africa	E. F. Riek, Fossil insects from the Upper Permian of Natal, South Africa. Ann. Natal Mus. 21, 513–532 (1973); D. E. van Dijk, H. Geertsema, Permian insects from the Beaufort Group of Natal, South Africa. Ann. Natal Mus. 40, 137–171 (1999); E. F. Riek, New Upper Permian insects from Natal, South Africa. Ann. Natal Mus. 22, 755–789 (1976).
Austroprosbole maculata*	Dunstaniidae	Late Permian	Changhsingian	254.2-252.2	Croudace Bay Formation	New South Wales, Australia	J. W. Evans, Upper Permian Homoptera from New South Wales. Rec. Aust. Mus. 21, 180–198 (1943); J. W. Evans, Palaeozoic and Mesozoic Hemiptera (Insecta). Aust. J. Zool. 4, 165–258 (1956).
Gallodunstania grauvogeli	Dunstaniidae	Middle Triassic	Anisian	247.2-242	Grès à Voltzia Formation	Bust, France	F. Lefebvre, A. Nel, F. Papier, L. Grauvogel–Stamm, J. C. Gall, The First 'Cicada–like Homoptera' from the Triassic of the Vosges, France. Palaeontology 41, 1195–1200 (1998).
Fletcheriana triassica	Dunstaniidae	LateTriassic	Anisian-Norian	247.2-208.5	Mount Crosby formation	Mount Crosby Insect Bed Queensland, Australia	J. W. Evans. Palaeozoic and Mesozoic Hemiptera (Insecta). Aust. J. Zool. 4, 165–258 (1956).
Papiliontina dracomima*	Early Palaeontinidae	Middle Triassic	Ladinian	242.0-237.0	Madygen Formation	Dzhailoucho, Kyrgyzstan	D. E. Shcherbakov, New Palaeontinidae (Cicadomorpha) from the Triassic of central Asia, the earliest intimidating eyespots in Hemiptera. Russian Entomol. J. 31, 352–358 (2022).
Papiliontina machaon*	Early Palaeontinidae	Middle Triassic	Ladinian	242.0-237.0	Madygen Formation	Dzhailoucho, Kyrgyzstan	D. E. Shcherbakov, New Palaeontinidae (Cicadomorpha) from the Triassic of central Asia, the earliest intimidating eyespots in Hemiptera. Russian Entomol. J. 31, 352–358 (2022).
Papiliontina spectans*	Early Palaeontinidae	Middle Triassic	Ladinian	242.0-237.0	Madygen Formation	Dzhailoucho, Kyrgyzstan	D. E. Shcherbakov, New Palaeontinidae (Cicadomorpha) from the Triassic of central Asia, the earliest intimidating eyespots in Hemiptera. Russian Entomol. J. 31, 352–358 (2022).
Karoontina magna	Early Palaeontinidae	LateTriassic	Carnian	237.0-228.0	Molteno Formation	Bird's River, South Africa	J. W. Evans, Palaeozoic and Mesozoic Hemiptera (Insecta). Aust. J. Zool. 4, 165–258 (1956).
Prosbolomorpha clara*	Dunstaniidae	LateTriassic	Carnian	237-228	Molteno Formation	Eastern Cape, South Africa	E. F. Riek, Upper Triassic Insects from the Molteno "Formation", South Africa. Palaeont. Afr. 17, 19–31 (1974).
Dunstania petrophila	Dunstaniidae	LateTriassic	Carnian	237-228	Molteno Formation	Eastern Cape, South Africa	E. F. Riek, A new collection of insects from the Upper Triassic of South Africa. Ann. Natal Mus. 22, 791–820 (1976).
Hallakkungis amisanus	Early Palaeontinidae	LateTriassic	Norian	228-208.5	Amisan Formation	South Korea	K. S. Nam, Y. Wang, D. Ren, J. H. Kim, J. Szwedo, An extraordinary palaeontinid from the Triassic of Korea and its significance. Sci. Rep. 7, 1–6 (2017).
Plachutella exculpta	Early Palaeontinidae	Early Jurassic	Sinemurian	196.5-189.6	Badaowan Formation	Karamay, Xinjiang, China	H. C. Zhang. Jurassic palaeontinids from Karamai, Xinjiang, with a discussion of Palaeontinidae (Homoptera, Palaeontinidae) in China. Acta Entomol. Sin. 4, 312–323 (1997).
Suljuktocossus prosboloides	Early Palaeontinidae	Early Jurassic	Toarcian	182.7-174.1	Sulyukta Formation	Sulyukta, Kyrgyzstan	E. E. Becker-Migdisova, Mezozoyskie Homoptera sredney Azii. Trudy Paleontol. Inst. Akad. Nauk SSSR 22, 1–68 (1949).
Suljuktaja turkestanensis	Early Palaeontinidae	Early Jurassic	Carnian-Toarcian	237.0-174.1	Sulyukta Formation/Xishanyao Formation	China (Xinjiang)/Kyrgyzstan	E. E. Becker-Migdisova, Mezozoyskie Homoptera sredney Azii. Trudy Paleontol. Inst. Akad. Nauk SSSR 22, 1–68 (1949); Q. B. Lin, Late Triassic insect fauna from Toksun, Xinjiang. Acta Palaeontol. Sin. 31, 313–335 (1992).
Phragmatoecites damesi	Early Palaeontinidae	Early Jurassic	Toarcian	182.7-174.1	Cheremkhovskaya Formation	Irkutsk, Russian Federation	P. Oppenheim, Die Ahnen unserer Schmetterlinge in der Sekundär– und Tertiärperiode. Dtsch. Entomol. Z. 29, 331–349 (1885); F. Brauer, J. Redtenbacher, L. Ganglbauer, Fossile Insekten aus der Juraformation Ost–Sibiriens (Mémoires de l'Académie Impériale des Sciences, St.–Pétersbourg, 1889); A. Handlirsch, Die Fossilen Insekten und die Phylogenie der Rezenten Formen, parts I-IV. Ein Handbuch fur Pa…
Palaeontinodes angarensis	Early Palaeontinidae	Early Jurassic	Toarcian	182.7-174.1	Cheremkhovskaya Formation	Russian Federation	E. E. Becker-Migdisova, R. D. Wootton, Novye Paleontinoidy Azii. Paleontol. J. 2, 63–79 (1965)
Palaeocossus jurassicus	Early Palaeontinidae	Early Jurassic	Toarcian	182.7-174.1	Cheremkhovskaya Formation	Russian Federation	P. Oppenheim, Die Ahnen unserer Schmetterlinge in der Sekundär– und Tertiärperiode. Dtsch. Entomol. Z. 29, 331–349 (1885).
Shurabocossus gigas	Early Palaeontinidae	Early Jurassic	Toarcian	182.7-174.1	Sagul Formation	Sai-Sagul, Shurab III, Kyrgyzstan	E. E. Becker-Migdisova, Mezozoyskie Homoptera sredney Azii. Trudy Paleontol. Inst. Akad. Nauk SSSR 22, 1–68 (1949); Q. B. Lin. Late Triassic insect fauna from Toksun, Xinjiang. Acta Palaeontol. Sin. 31, 313–335 (1992).
Plachutella rotundata	Early Palaeontinidae	Early Jurassic	Toarcian	182.7-174.1	Sagul Formation	Sai-Sagul, Shurab III, Kyrgyzstan	E. E. Becker-Migdisova, Mezozoyskie Homoptera sredney Azii. Trudy Paleontol. Inst. Akad. Nauk SSSR 22, 1–68 (1949); Q. B. Lin. Late Triassic insect fauna from Toksun, Xinjiang. Acta Palaeontol. Sin. 31, 313–335 (1992).
Plachutella derupta	Early Palaeontinidae	Early Jurassic	Toarcian	182.7-174.1	Sagul Formation	Sai-Sagul, Shurab III, Kyrgyzstan	E. E. Becker-Migdisova, Mezozoyskie Homoptera sredney Azii. Trudy Paleontol. Inst. Akad. Nauk SSSR 22, 1–68 (1949); Q. B. Lin. Late Triassic insect fauna from Toksun, Xinjiang. Acta Palaeontol. Sin. 31, 313–335 (1992).
Ijacossus suchanovae	Early Palaeontinidae	Early Jurassic	Toarcian	182.7-174.1	Cheremkhovskaya Formation	Russian Federation	E. E. Becker-Migdisova, Jurskie Palaeontinidae novogo mestorozhdeniya na reke Ii. Dokl. Akad. Nauk SSSR. 71, 1105–1108 (1950).
Martynovocossus turgaiensis	Early Palaeontinidae	Early-Middle Jurassic		201.3-163.5	Kushmurun Formation	Turgay depression, Kazakhstan	E. E. Becker-Migdisova, R. D. Wootton, Novye Paleontinoidy Azii. Paleontol. J. 2, 63–79 (1965); B. Wang, H. C. Zhang, A revision of Palaeontinidae (Insecta: Hemiptera: Cicadomorpha) from the Jurassic of China with descriptions of new taxa and new combinations. Geol. J. 43, 1–18 (2008).
Gansucossus pectinatus	Early Palaeontinidae	Middle Jurassic	Aalenian-Bajocian	174.1-168.3	Dashankou Formation	Subei County Gansu, China	Y. C. Hong, Mesozoic Fossil Insects of Jiuquan Basin in Gansu Province (Geological Publishing House, Beijing, 1982); B. Wang, H. C. Zhang, Y. Fang. Gansucossus, a replacement name for Yumenia Hong, 1982 (Insecta, Hemiptera, Palaeontinidae), with description of a new genus. Zootaxa 1268, 59–68 (2006).
Palaeontina oolitica*	Early Palaeontinidae	Middle Jurassic	Bathonian	168.3-166.1	Taunton Limestone Formation	Oxfordshire, United Kingdom	A. G. Butler, On a fossil butterfly belonging to the family Nymphalidae, from the Stonesfield Slate near Oxford, with notices of two other foreign forms from France and Croatia. Geol. Mag. 10, 2–4 (1873); F. Brauer, J. Redtenbacher, L. Ganglbauer, Fossile Insekten aus der Juraformation Ost–Sibiriens (Mémoires de l'Académie Impériale des Sciences, St.–Pétersbourg, 1889).
Synapocossus sciacchitanoae	Early Palaeontinidae	Middle Jurassic	Callovian-Oxfordian	164	Daohugou	Daohugou, Nei Mongol, China	Y. Wang, C. K. Shih, J. Szwedo, D. Ren, New fossil palaeontinids (Hemiptera, Cicadomorpha, Palaeontinidae) from the Middle Jurassic of Daohugou, China. Alcheringa 37, 19–30 (2013); J. Chen, H. C. Zhang, B. Wang, X. T. Zheng, X. L. Wang, New Jurassic Sinopalaeocossus and related genera with notes on their evolutionary implications (Hemiptera, Palaeontinidae). Insect Syst. Evol. 47, 113–129 (2016).
Suljuktocossus yinae	Early Palaeontinidae	Middle Jurassic	Callovian-Oxfordian	164	Daohugou	Daohugou, Nei Mongol, China	Y. Wang, D. Ren, Revision of the genus Suljuktocossus Becker-Migdisova, 1949 (Hemiptera, Palaeontinidae), with description of a new species from Daohugou, Inner Mongolia, China. Zootaxa 1576, 57–62 (2007).
Suljuktocossus coloratus	Early Palaeontinidae	Middle Jurassic	Callovian-Oxfordian	164	Daohugou	Daohugou, Nei Mongol, China	B. Wang, H. C. Zhang, Y. Fang, Some Jurassic Palaeontinidae (Insecta, Hemiptera) from Daohugou, Inner Mongolia, China. Palaeoworld 15, 115–125 (2006); B. Wang, H. C. Zhang, J. Szwedo, Jurassic Palaeontinidae from China and the higher systematics of Palaeontinoidea (Insecta: Hemiptera: Cicadomorpha). Palaeontology 52, 53–64 (2009).
Suljuktocossus chifengensis	Early Palaeontinidae	Middle Jurassic	Callovian-Oxfordian	164	Daohugou	Daohugou, Nei Mongol, China	B. Wang, H. C. Zhang, Y. Fang, Middle Jurassic Palaeontinidae (Insecta, Hemiptera) from Daohugou of China. Alavesia 1, 89–104 (2007).
Sinopalaeocossus trinervus	Early Palaeontinidae	Middle Jurassic	Callovian-Oxfordian	164	Daohugou	Daohugou, Nei Mongol, China	B. Wang, H. C. Zhang, Y. Fang, Y. Duan, Revision of the genus Sinopalaeocossus Hong (Hemiptera, Palaeontinidae), with description of a new species from the Middle Jurassic of China. Zootaxa 1349, 37–45 (2006); J. Chen, H. C. Zhang, B. Wang, X. T. Zheng, X. L. Wang, New Jurassic Sinopalaeocossus and related genera with notes on their evolutionary implications (Hemiptera, Palaeontinidae). Insect Sy…
Sinopalaeocossus longicaulis	Early Palaeontinidae	Middle Jurassic	Callovian-Oxfordian	164	Daohugou	Daohugou, Nei Mongol, China	Y. Wang, D. Ren, Two new genera of fossil palaeontinids from the Middle Jurassic in Daohugou, Inner Mongolia, China (Hemiptera, Palaeontinidae). Zootaxa 1390, 41–49 (2007); J. Chen, H. C. Zhang, B. Wang, X. T. Zheng, X. L. Wang, New Jurassic Sinopalaeocossus and related genera with notes on their evolutionary implications (Hemiptera, Palaeontinidae). Insect Syst. Evol. 47, 113–129 (2016).
Sinopalaeocossus laevis	Early Palaeontinidae	Middle Jurassic	Callovian-Oxfordian	164	Daohugou	Daohugou, Nei Mongol, China	J. Chen, H. C. Zhang, and B. Wang, X. T. Zheng, X. L. Wang, New Jurassic Sinopalaeocossus and related genera with notes on their evolutionary implications (Hemiptera, Palaeontinidae). Insect Syst. Evol. 47, 113–129 (2016); Y. Wang, D. Ren, Two new genera of fossil palaeontinids from the Middle Jurassic in Daohugou, Inner Mongolia, China (Hemiptera, Palaeontinidae). Zootaxa 1390, 41–49 (2007).
Sinopalaeocossus fangi	Early Palaeontinidae	Middle Jurassic	Callovian-Oxfordian	164	Daohugou	Daohugou, Nei Mongol, China	Y. Wang, D. Ren, Two new genera of fossil palaeontinids from the Middle Jurassic in Daohugou, Inner Mongolia, China (Hemiptera, Palaeontinidae). Zootaxa 1390, 41–49 (2007); Y. Wang, L. Wang, D. Ren, Revision of genera Quadraticossus, Martynovocossus and Fletcheriana (Insecta, Hemiptera) from the Middle Jurassic of China with description of a new species. Zootaxa 1855, 56-64 (2008); J. Chen, H. C.…
Sinopalaeocossus eumorphus	Early Palaeontinidae	Middle Jurassic	Callovian-Oxfordian	164	Daohugou	Daohugou, Nei Mongol, China	Y. Wang, L. Wang, D. Ren, Revision of genera Quadraticossus, Martynovocossus and Fletcheriana (Insecta, Hemiptera) from the Middle Jurassic of China with description of a new species. Zootaxa 1855, 6–64 (2008); J. Chen, H. C. Zhang, and B. Wang, X. T. Zheng, X. L. Wang, New Jurassic Sinopalaeocossus and related genera with notes on their evolutionary implications (Hemiptera, Palaeontinidae). Inse…
Sinopalaeocossus amoenus	Early Palaeontinidae	Middle Jurassic	Callovian-Oxfordian	164	Daohugou	Daohugou, Nei Mongol, China	J. Chen, H. C. Zhang, B. Wang, X. T. Zheng, X. L. Wang, New Jurassic Sinopalaeocossus and related genera with notes on their evolutionary implications (Hemiptera, Palaeontinidae). Insect Syst. Evol. 47, 113–129 (2016).
Plachutella magica	Early Palaeontinidae	Middle Jurassic	Callovian-Oxfordian	164	Daohugou	Daohugou, Nei Mongol, China	B. Wang, H. C. Zhang, Y. Fang, Some Jurassic Palaeontinidae (Insecta, Hemiptera) from Daohugou, Inner Mongolia, China. Palaeoworld 15, 115–125 (2006).
Palaeontinodes separatus	Early Palaeontinidae	Middle Jurassic	Callovian-Oxfordian	164	Daohugou	Daohugou, Nei Mongol, China	B. Wang, H. C. Zhang, Taxonomic names, in Middle Jurassic Palaeontinidae (Insecta, Hemiptera) from Daohugou of China. Alavesia 1, 89–104 (2007).
Palaeontinodes reshuitangensis	Early Palaeontinidae	Middle Jurassic	Callovian-Oxfordian	161	Daohugou	Reshuitang, Nei Mongol, Liaoning China	B. Wang, H. C. Zhang, Y. Fang, Palaeontinodes reshuitangensis, a new species of Palaeontinidae (Hemiptera, Cicadomorpha) from the Middle Jurassic of Reshuitang and Daohugou of China. Zootaxa 1500, 61–68 (2007).
Palaeontinodes daohugouensis	Early Palaeontinidae	Middle Jurassic	Callovian-Oxfordian	164	Daohugou	Daohugou, Nei Mongol, China	B. Wang, H. C. Zhang, Y. Fang, Middle Jurassic Palaeontinidae (Insecta, Hemiptera) from Daohugou of China. Alavesia 1, 89–104 (2007).
Palaeontinodes cf shabarovi	Early Palaeontinidae	Middle Jurassic	Callovian-Oxfordian	164	Daohugou	Daohugou, Nei Mongol, China	A. V. Martynov, Liassic insects from Shurab and Kisyl–Kiya, Part I, Various orders except Blattodea and Coleoptera. Trudy Paleontol. Inst. Akad. Nauk SSSR 7, 1–178 (1937); E. E. Becker-Migdisova, Mezozoyskie Homoptera sredney Azii. Trudy Paleontol. Inst. Akad. Nauk SSSR 22, 1–68 (1949); J. W. Evans, Palaeozoic and Mesozoic Hemiptera (Insecta). Aust. J. Zool. 4, 165–258 (1956); E. E. Becker-Migdis…
Ningchengia minuta	Early Palaeontinidae	Middle Jurassic	Callovian-Oxfordian	164	Daohugou	Daohugou, Nei Mongol, China	B. Wang, H. C. Zhang, Y. Fang, Some Jurassic Palaeontinidae (Insecta, Hemiptera) from Daohugou, Inner Mongolia, China. Palaeoworld 15, 115–125 (2006); B. Wang, H. C. Zhang, J. Szwedo. Jurassic Palaeontinidae from China and the higher systematics of Palaeontinoidea (Insecta: Hemiptera: Cicadomorpha). Palaeontology 52, 53–64 (2009).
Ningchengia aspera	Early Palaeontinidae	Middle Jurassic	Callovian-Oxfordian	164	Daohugou	Daohugou, Nei Mongol, China	B. Wang, H. C. Zhang, J. Szwedo, Jurassic Palaeontinidae from China and the higher systematics of Palaeontinoidea (Insecta, Hemiptera, Cicadomorpha). Palaeontology 52, 53–64 (2009); B. Wang, H. C. Zhang, Y. Fang, Some Jurassic Palaeontinidae (Insecta, Hemiptera) from Daohugou, Inner Mongolia, China. Palaeoworld 15,115–12 (2006).
Neimenggucossus normalis	Early Palaeontinidae	Middle Jurassic	Callovian-Oxfordian	164	Daohugou	Daohugou, Nei Mongol, China	B. Wang, H. C. Zhang, Taxonomic names, in Middle Jurassic Palaeontinidae (Insecta, Hemiptera) from Daohugou of China. Alavesia 1, 89–104 (2007).
Martynovocossus punctulosus	Early Palaeontinidae	Middle Jurassic	Callovian-Oxfordian	164	Daohugou	Daohugou, Nei Mongol, China	Y. Wang, D. Ren, Middle Jurassic Pseudocossus fossils from Daohugou, Inner Mongolia in China (Homoptera, Palaeontinidae). Acta Zootaxonomica Sin. 31, 289–293 (2006); B. Wang, H. C. Zhang, A revision of Palaeontinidae (Insecta: Hemiptera: Cicadomorpha) from the Jurassic of China with descriptions of new taxa and new combinations. Geol. J. 43, 1–18 (2008).
Martynovocossus decorus	Early Palaeontinidae	Middle Jurassic	Callovian-Oxfordian	164	Daohugou	Daohugou, Nei Mongol, China	B. Wang, H. C. Zhang, Y. Fang, Y. T. Zhang, A revision of Palaeontinidae (Insecta, Hemiptera, Cicadomorpha) from the Jurassic of China with descriptions of new taxa and new combinations. Geol. J. 43, 1–18 (2008).
Martynovocossus cheni	Early Palaeontinidae	Middle Jurassic	Callovian-Oxfordian	164	Daohugou	Daohugou, Nei Mongol, China	B. Wang, H. C. Zhang, Y. Fang, Y. T. Zhang, A revision of Palaeontinidae (Insecta, Hemiptera, Cicadomorpha) from the Jurassic of China with descriptions of new taxa and new combinations. Geol. J. 43, 1–18 (2008).
Martynovocossus bellus	Early Palaeontinidae	Middle Jurassic	Callovian-Oxfordian	164	Daohugou	Daohugou, Nei Mongol, China	Y. Wang, D. Ren, Middle Jurassic Pseudocossus fossils from Daohugou, Inner Mongolia in China (Homoptera, Palaeontinidae). Acta Zootaxonomica Sin. 31, 289–293 (2006); B. Wang, H. C. Zhang, Y. Fang, Y. T. Zhang, A revision of Palaeontinidae (Insecta, Hemiptera, Cicadomorpha) from the Jurassic of China with descriptions of new taxa and new combinations. Geol. J. 43, 1–18 (2008).
Kallicossus ningchengensis	Early Palaeontinidae	Middle Jurassic	Callovian-Oxfordian	164	Daohugou	Daohugou, Nei Mongol, China	J. Chen, H. C. Zhang, B. Wang, A new genus and species of Palaeontinidae (Insecta, Hemiptera) from the Middle Jurassic of Daohugou, Inner Mongolia. Acta Palaeontol. Sin. 53, 345–351 (2014).
Gansucossus typicus	Early Palaeontinidae	Middle Jurassic	Callovian-Oxfordian	164	Daohugou	Daohugou, Nei Mongol, China	B. Wang, H. C. Zhang, Y. Fang, Gansucossus, a replacement name for Yumenia Hong, 1982 (Insecta, Hemiptera, Palaeontinidae), with description of a new genus. Zootaxa 1268, 59–68 (2006).
Gansucossus luanpingensis	Early Palaeontinidae	Middle Jurassic	Callovian-Oxfordian	166.1 - 157.3	Jiulongshan Formation	Luanping, Hebei, China	Y. C. Hong, Middle Jurassic Fossil Insects in North China (Geological Publishing House, Beijing, 1983); B. Wang, H. C. Zhang, Y. Fang, Gansucossus, a replacement name for Yumenia Hong, 1982 (Insecta, Hemiptera, Palaeontinidae), with description of a new genus. Zootaxa 1268, 59–68 (2006).
Eoiocossus validus	Early Palaeontinidae	Middle Jurassic	Callovian-Oxfordian	164	Daohugou	Daohugou, Nei Mongol, China	B. Wang, H. C. Zhang, Y. Fang, Z. L. Zhang, A new genus and species of Palaeontinidae (Insecta, Hemiptera) from the Middle Jurassic of Daohugou, China. Ann. Zool. 56, 757–762 (2006); B. Wang, H. C. Zhang, Y. Fang, Middle Jurassic Palaeontinidae (Insecta, Hemiptera) from Daohugou of China. Alavesia 1, 89–104 (2007).
Eoiocossus giganteus	Early Palaeontinidae	Middle Jurassic	Callovian-Oxfordian	164	Daohugou	Daohugou, Nei Mongol, China	Y. Wang, D. Ren, C. K. Shih, Discovery of Middle Jurassic palaeontinids from Inner Mongolia, China (Homoptera, Palaeontinidae). Prog. Nat. Sci. 17, 112–116 (2007); Y. Wang, J. H. Liang, C. K. Shih, D. Ren, Revision of Eoiocossus (Insecta, Hemiptera, Palaeontinidae) from the Middle Jurassic of northeastern China. Alcheringa 45, 329–334 (2021).
Eoiocossus conchatus*	Early Palaeontinidae	Middle Jurassic	Callovian-Oxfordian	164	Daohugou	Daohugou, Nei Mongol, Chin	Y. Wang, J. H. Liang, C. K. Shih, D. Ren, Revision of Eoiocossus (Insecta, Hemiptera, Palaeontinidae) from the Middle Jurassic of northeastern China. Alcheringa 45, 329–334 (2021); Y. Wang, D. Ren, and C. K. Shih, Discovery of Middle Jurassic palaeontinids from Inner Mongolia, China (Homoptera, Palaeontinidae). Prog. Nat. Sci. 17, 112–116 (2007).
Daohugoucossus shii	Early Palaeontinidae	Middle Jurassic	Callovian-Oxfordian	164	Daohugou	Daohugou, Nei Mongol, Chin	Y. Wang, D. Ren, C. K. Shih, New discovery of Palaeontinid fossils from the Middle Jurassic in Daohugou, Inner Mongolia (Homoptera, Palaeontinidae). Sci. China, Ser. D: Earth Sci. 50, 481–486 (2007).
Daohugoucossus solutus	Early Palaeontinidae	Middle Jurassic	Callovian-Oxfordian	164	Daohugou	Daohugou, Nei Mongol, Chin	B. Wang, H. C. Zhang, Y. Fang, Gansucossus, a replacement name for Yumenia Hong, 1982 (Insecta, Hemiptera, Palaeontinidae), with description of a new genus. Zootaxa 1268, 59–68 (2006).
Daohugoucossus parallelivenius	Early Palaeontinidae	Middle Jurassic	Callovian-Oxfordian	164	Daohugou	Daohugou, Nei Mongol, Chin	Y. Wang, D. Ren, C. K. Shih, New discovery of Palaeontinid fossils from the Middle Jurassic in Daohugou, Inner Mongolia (Homoptera, Palaeontinidae). Sci. China, Ser. D: Earth Sci. 50, 481–486 (2007).
Daohugoucossus lii	Early Palaeontinidae	Middle Jurassic	Callovian-Oxfordian	164	Daohugou	Daohugou, Nei Mongol, Chin	Y. Wang, D. Ren, C. K. Shih, New discovery of Palaeontinid fossils from the Middle Jurassic in Daohugou, Inner Mongolia (Homoptera, Palaeontinidae). Sci. China, Ser. D: Earth Sci. 50, 481–486 (2007).
Cricocossus paradoxus	Early Palaeontinidae	Middle Jurassic	Callovian-Oxfordian	164	Daohugou	Daohugou, Nei Mongol, Chin	Y. Wang, D. Ren, New fossil palaeontinids from the Middle Jurassic of Daohugou, Inner Mongolia, China (Insecta, Hemiptera). Acta Geol. Sin. 83, 33–38 (2009).
Cladocossus undulatus	Early Palaeontinidae	Middle Jurassic	Callovian-Oxfordian	164	Daohugou	Daohugou, Nei Mongol, China	Y. Wang, D. Ren, New fossil palaeontinids from the Middle Jurassic of Daohugou, Inner Mongolia, China (Insecta, Hemiptera). Acta Geol. Sin. 83, 33–38 (2009).
Abrocossus longus	Early Palaeontinidae	Middle Jurassic	Callovian-Oxfordian	164	Daohugou	Daohugou, Nei Mongol, China	B. Wang, H. C. Zhang, Y. Fang, Middle Jurassic Palaeontinidae (Insecta, Hemiptera) from Daohugou of China. Alavesia 1, 89–104 (2007).
Cicadomorpha guancaishanensis	Early Palaeontinidae	Late Jurassic	Oxfordian	157	Tiaojishan Formation	Western Liaoning, northeastern China	Y. Z. Fu, C. Y. Cai, D. Y. Huang, A new palaeontinid (Insecta, Hemiptera, Cicadomorpha) from the Upper Jurassic Tiaojishan Formation of northeastern China and its biogeographic significance. J. Paleontol. 94, 513–520 (2020).
Talbragarocossus jurassicus	Late Palanotinidae	Late Jurassic	Tithonian	152.1-145.0	Purlawaugh Formation	Talbragar, New South Wales, Australia	J. Chen, R. Beattie, B. Wang, H. Jiang, Y. Zheng, H. C. Zhang, The first palaeontinid from the Late Jurassic of Australia (Hemiptera, Cicadomorpha, Palaeontinidae). Alcheringa 43, 449–454 (2019).
Prolystra lithographica	Late Palanotinidae	Late Jurassic	Tithonian	152.1-145.0	Solnhofen Formation	Solnhofen, Bayern, Germany	P. Oppenheim, Die Insectenwelt des lithographischen Scheifers in Bayern. Palaeontographica 35, 215–254 (1888); B. Wang, H. C. Zhang, T. Wappler J. Rust, Palaeontinidae (Insecta: Hemiptera: Cicadomorpha) from the Upper Jurassic Solnhofen Limestone of Germany and their phylogenetic significance. Geol. Mag. 147, 570–580 (2010).
Eocicada microcephala	Late Palanotinidae	Late Jurassic	Tithonian	152.1-145.0	Solnhofen Formation	Solnhofen (BSPGM Munich coll) Bayern, Germany	P. Oppenheim, Die Insectenwelt des lithographischen Scheifers in Bayern. Palaeontographica 35, 215–254 (1888); B. Wang, H. C. Zhang, T. Wappler J. Rust, Palaeontinidae (Insecta: Hemiptera: Cicadomorpha) from the Upper Jurassic Solnhofen Limestone of Germany and their phylogenetic significance. Geol. Mag. 147, 570–580 (2010).
Cicadomorpha parula*	Early Palaeontinidae	Late Jurassic	Tithonian	152.1-145.0	Ukurei Formation of the Russian Federation	Shev'ya site, Chita, Russian Federation	D. E. Shcherbakov, New cicadas (Cicadina) from the later Mesozoic of Transbaikalia. Paleontol. J. 22, 52–63 (1988).
Cicadomorpha milva*	Early Palaeontinidae	Late Jurassic	Tithonian	152.1-145.0	Glushkovo Formation of the Russian Federation	Daya locality, Chita, Russian Federation	D. E. Shcherbakov, New cicadas (Cicadina) from the later Mesozoic of Transbaikalia. Paleontol. J. 22, 52–63 (1988).
Archipsyche eichstattensis	Late Palanotinidae	Late Jurassic	Tithonian	150.8-145.5	Solnhofen Formation	Solnhofen, Bayern, Germany	F. M. Carpenter, Jurassic insects from Solenhofen in the Carnegie Museum and the Museum of Comparative Zoology. Ann. Carnrgie Mus. 21, 97–129 (1932); A. Handlirsch, Die Fossilen Insekten und die Phylogenie der Rezenten Formen, parts I-IV. Ein Handbuch fur Palaontologen und Zoologen (Leipzig: Engelmann, 1906); B. Wang, H. C. Zhang, T. Wappler, J. Rust, Palaeontinidae (Insecta: Hemiptera: Cicadomor…
Cicadomorpha sp1	Early Palaeontinidae	Early Cretaceous	Berriasian-Valanginian	145.0-130.0	Unknown	Khasurty locality, Transbaikalia, Russia	Kopylov, D. S et al., The Khasurty fossil insect lagerstätte. Paleontol. J. 54, 1221–1394 (2020).
Valdicossus chesteri	Late Palanotinidae	Early Cretaceous	Hauterivian	136.4-130.0	Weald Clay Formation	Cooden Beach England, United Kingdom	B. Wang, H. C. Zhang, E. A. Jarzembowski, A new genus and species of Palaeontinidae (Insecta, Hemiptera, Cicadomorpha) from the Lower Cretaceous of southern England. Zootaxa 1751, 65–68 (2008).
Ilerdocossus prowsei	Late Palanotinidae	Early Cretaceous	Hauterivian	136.4-130.0	Lower Weald Clay Formation	Surrey, England	Y. L. Li, E. Jarzembowski, J. Chen, B. Wang, New Palaeontinidae (Insecta, Hemiptera) from the Lower Cretaceous of southern England. Cretaceous Res. 95, 297–301 (2019).
Cicadomorpha sp2	Early Palaeontinidae	Early Cretaceous	Barremian	125-122	Yixian Formation	Liaoning, China	B. Wang, H. C. Zhang, Y. Fang, Paleogeographical distribution of Mesozoic Palaeontinidae (Insecta, Hemiptera) in China with description of new taxa. Acta Geol. Sin. 84, 31–37 (2009).
Valdicossus mikewebsteri	Late Palanotinidae	Early Cretaceous	Barremian	130.0-125.5	Upper Weald Clay Formation	Surrey, England	Y. L. Li, E. Jarzembowski, J. Chen B. Wang, New Palaeontinidae (Insecta, Hemiptera) from the Lower Cretaceous of southern England. Cretaceous Res. 95, 297–301 (2019).
Yanocossus guoi	Late Palanotinidae	Early Cretaceous	Barremian	125-122	Yixian Formation	Chengde City, Hebei, China	D. Ren, L. W. Lu, Z. G. Guo, S. A. Ji, Faunae and stratigraphy of Jurassic-Cretaceous in Beijing and the adjacent areas (Beijing, Seismic Publishing House, 1995); B. Wang, H. Zhang, Y. Fang, D. Wang, S. Ji, New data on Cretaceous Palaeontinidae (Insecta: Hemiptera) from China. Cretaceous Res. 29, 551–560 (2008).
Yanocossus cf. guoi	Late Palanotinidae	Early Cretaceous	Barremian	125-122	Yixian Formation	Liaoning, China	B. Wang, H. Zhang, Y. Fang, D. Wang, S. Ji, New data on Cretaceous Palaeontinidae (Insecta: Hemiptera) from China. Cretaceous Res. 29, 551–560 (2008).
Pachypsyche vidali*	Late Palanotinidae	Early Cretaceous	Barremian	130.0-125.5	La Pedrera de Rúbies Formation	Sierra del Montsech Spain	F. Meunier, Una nueva cicada del Kimeridgense en el Montsech, Provincia de Lérida (Cataluña). Mem. R. Acad. Cienc. Artes Barcelona. 4, 269–275 (1902); J. E. Gomez Pallerola, Un ave y otras especies fósiles nuevas de la biofacies de Santa María de Meyá (Lérida). Bol. Geol. Min. 90, 333–346 (1979); A. Handlirsch, Die Fossilen Insekten und die Phylogenie der Rezenten Formen, parts I-IV. Ein Handbuch…
Miracossus gongi	Late Palanotinidae	Early Cretaceous	Barremian	125-122	Yixian Formation	Liaoning, China	Y. L. Li, J. Chen, B. Wang, New Cretaceous palaeontinids (Insecta, Hemiptera) from northeast China. Cretaceous Res. 95, 130–137 (2018).
Miracossus ingentius	Late Palanotinidae	Early Cretaceous	Barremian	125-122	Yixian Formation	Liaoning, China	D. Ren, J. Yin, W. Dou, Late Jurassic Palaeontinids (Homoptera; Auchenorrhyncha) from Hebei and Liaoning Provinces in China. Insect Sci. 5, 222–232 (1998); B. Wang, H. Zhang, Y. Fang, D. Wang, S. Ji, New data on Cretaceous Palaeontinidae (Insecta: Hemiptera) from China. Cretaceous Res. 29, 551–560 (2008).
Ilerdocossus villaltai*	Late Palanotinidae	Early Cretaceous	Barremian	130.0-125.5	La Pedrera de Rúbies Formation	main quarry, Spain	J. E. Gomez Pallerola, Nuevos Paleontínidos del yacimiento Infracretácico de la "Pedrera de Meiá" (Lérida). Bol. Geol. Min. 95, 301–309 (1984).
Ilerdocossus pulcherrima	Late Palanotinidae	Early Cretaceous	Barremian	130.0-125.5	La Pedrera de Rúbies Formation	La Pedrera de Rubies Cataluña, Spain	P. E. S. Whalley, E. A. Jarzembowski, Fossil insects from the Lithographic Limestone Montsech (Late Jurassic-early Cretaceous), Lérida Province, Spain. Bull. Br. Mus. (Nat. Hist.), Geol. 38, 381–412 (1985); F. Menon, S. W. Heads, D. M. Martill, New Palaeontinidae (Insecta: Cicadomorpha) from the Lower Cretaceous Crato Formation of Brazil. Cretaceous Res. 26, 837–844 (2005).
Ilerdocossus ningchengensis	Late Palanotinidae	Early Cretaceous	Barremian	125-122	Yixian Formation	Ningcheng County Nei Mongol, China	B. Wang, H. Zhang, Y. Fang, D. Wang, S. Ji, New data on Cretaceous Palaeontinidae (Insecta, Hemiptera) from China. Cretaceous Res. 29, 551–560 (2008).
Ilerdocossus hui	Late Palanotinidae	Early Cretaceous	Barremian	125-122	Yixian Formation	Chaomidian Village Liaoning, China	D. Ren, J. Yin, W. Dou, Late Jurassic Palaeontinids (Homoptera; Auchenorrhyncha) from Hebei and Liaoning Provinces in China. Insect Sci. 5, 222–232 (1998); Y. L. Li, J. Chen, B. Wang, New Cretaceous palaeontinids (Insecta, Hemiptera) from northeast China. Cretaceous Res. 95, 130–137 (2018); B. Wang, H. Zhang, Y. Fang, D. Wang, S. Ji, New data on Cretaceous Palaeontinidae (Insecta: Hemiptera) from…
Ilerdocossus fengningensis	Late Palanotinidae	Early Cretaceous	Barremian	125-122	Yixian Formation	Xituyao village Hebei, China	D. Ren, J. Yin, W. Dou, Late Jurassic Palaeontinids (Homoptera; Auchenorrhyncha) from Hebei and Liaoning Provinces in China. Insect Sci. 5, 222–232 (1998); F. Menon, S. W. Heads, D. M. Martill, New Palaeontinidae (Insecta: Cicadomorpha) from the Lower Cretaceous Crato Formation of Brazil. Cretaceous Res. 26, 837–844 (2005); Y. L. Li, J. Chen, B. Wang, New Cretaceous palaeontinids (Insecta, Hemipt…
Ilerdocossus exiguus	Late Palanotinidae	Early Cretaceous	Barremian	125-122	Yixian Formation	Chaomidian Village Liaoning, China	D. Ren, J. Yin, W. Dou, Late Jurassic Palaeontinids (Homoptera; Auchenorrhyncha) from Hebei and Liaoning Provinces in China. Insect Sci. 5, 222–232 (1998); F. Menon, S. W. Heads, D. M. Martill, New Palaeontinidae (Insecta: Cicadomorpha) from the Lower Cretaceous Crato Formation of Brazil. Cretaceous Res. 26, 837–844 (2005); B. Wang, H. Zhang, Y. Fang, D. Wang, S. Ji, New data on Cretaceous Palaeo…
Ilerdocossus dissidens	Late Palanotinidae	Early Cretaceous	Barremian	125-122	Yixian Formation	Ningcheng County, Chifeng City, Inner Mongolia, China.	Y. L. Li, J. Chen, B. Wang, New Cretaceous palaeontinids (Insecta, Hemiptera) from northeast China. Cretaceous Res. 95, 130–137 (2018).
Ilerdocossus beipiaoensis	Late Palanotinidae	Early Cretaceous	Barremian	125-122	Yixian Formation	Chaomidian Village Liaoning, China	D. Ren, J. Yin, W. Dou, Late Jurassic Palaeontinids (Homoptera; Auchenorrhyncha) from Hebei and Liaoning Provinces in China. Insect Sci. 5, 222–232 (1998); F. Menon, S. W. Heads, D. M. Martill, New Palaeontinidae (Insecta: Cicadomorpha) from the Lower Cretaceous Crato Formation of Brazil. Cretaceous Res. 26, 837–844 (2005); B. Wang, H. Zhang, Y. Fang, D. Wang, S. Ji, New data on Cretaceous Palaeo…
Parawonnacottella penneyi	Late Palanotinidae	Early Cretaceous	Aptian	112	Crato Formation	Crato Ceará, Brazil	F. Menon, S. W. Heads, D. M. Martill, New Palaeontinidae (Insecta, Cicadomorpha) from the Lower Cretaceous Crato Formation of Brazil. Cretaceous Res. 26, 837–844 (2005).
Parawonnacottella araripensis	Late Palanotinidae	Early Cretaceous	Aptian	112	Crato Formation	Crato Ceará, Brazil	K. Ueda, A new palaeontinid species from the Lower Cretaceous of Brazil (Homoptera, Palaeontinidae). Bull. Kitakyushu Mus. Nat. Hist. 16, 99–104 (1997).
Cratocossus magnus*	Late Palanotinidae	Early Cretaceous	Aptian	112	Crato Formation	Crato Ceará, Brazil	R. G. Martins-Neto, Novos registros de paleontinídeos (Insecta, Hemiptera) na Formação Santana (Cretáceo Inferior), Bacia do Araripe, nordeste do Brasil. Acta Geol. Leopold. 21, 69–74 (1998).
Colossocossus rugosa	Late Palanotinidae	Early Cretaceous	Aptian	112	Crato Formation	Crato Ceará, Brazil	F. Menon, S. W. Heads, D. M. Martill, New Palaeontinidae (Insecta, Cicadomorpha) from the Lower Cretaceous Crato Formation of Brazil. Cretaceous Res. 26, 837–844 (2005).
Colossocossus loveridgei*	Late Palanotinidae	Early Cretaceous	Aptian	112	Crato Formation	Crato Ceará, Brazil	F. Menon, S. W. Heads, D. M. Martill, New Palaeontinidae (Insecta, Cicadomorpha) from the Lower Cretaceous Crato Formation of Brazil. Cretaceous Res. 26, 837–844 (2005).
Colossocossus giganticus*	Late Palanotinidae	Early Cretaceous	Aptian	112	Crato Formation	Crato Ceará, Brazil	D. M. Martill, G. Bechly, R. F. Loveridge, The Crato Fossil Beds of Brazil: Window into an Ancient World (Cambridge University Press, New York, 2007).
Colossocossus bechlyi	Late Palanotinidae	Early Cretaceous	Aptian	112	Crato Formation	Crato Ceará, Brazil	F. Menon, S. W. Heads, New species of Palaeontinidae (Insecta: Cicadomorpha) from the Lower Cretaceous Crato Formation of Brazil. Stuttgarter Beitr. Naturk. Ser. B 357,1–11 (2005).
Colossocossus acutus*	Late Palanotinidae	Early Cretaceous	Aptian	112	Crato Formation	Araripe, Brazil	K. Ueda, New species and additional specimens of giant cicadas from the Lower Cretaceous of Brazil (Auchenorrhyncha, Cicadomorpha, Palaeontinidae). Bull. Kitakyushu Mus. Nat. Hist. Hum. Hist., Ser. A 6, 23–31 (2008).
Baeocossus muratai*	Late Palanotinidae	Early Cretaceous	Aptian	112	Crato Formation	Araripe, Brazil	K. Ueda, New species and additional specimens of giant cicadas from the Lower Cretaceous of Brazil (Auchenorrhyncha, Cicadomorpha, Palaeontinidae). Bull. Kitakyushu Mus. Nat. Hist. Hum. Hist., Ser. A 6, 23–31 (2008).
Baeocossus fortunatus	Late Palanotinidae	Early Cretaceous	Aptian	112	Crato Formation	Crato Ceará, Brazil	F. Menon, S. W. Heads, New species of Palaeontinidae (Insecta: Cicadomorpha) from the Lower Cretaceous Crato Formation of Brazil. Stuttgarter Beitr. Naturk. Ser. B 357,1–11 (2005).
* = unchecked species
