# Supplementary material for: Enhanced flight performance and adaptive evolution of Mesozoic giant cicadas
Source: Sci Adv. 2024 Oct 25;10(43):eadr2201. doi: 10.1126/sciadv.adr2201 (PMC11506159; doi:10.1126/sciadv.adr2201)
Supplement: Supplementary file 3 — Data S1 to S9 [file sciadv.adr2201_data_s1_to_s9.zip › adr2201_data_4.xlsx]

## Sheet: F2
Species	1	2	3	4	5	6	7	8	9	10	11	12	13	14	15	16	17	18	19	20	21	22	23	24	25	26	27	28	29	30	31	32	33	34	35	36	37	38	39	40	41	42	43	44	45	46	47	48	49
Austroprosboloides vandijki	0	0	0	0	0	0	?	?	0	?	0	0	0	0	0	0	0	0	0	0	0	0	0	2	0	0	0	0	1	0	0	0	0	0	0	0	?	0	0	0	0	?	?	?	?	0	0	0	0
Australiastroprosbole maculata	0	0	0	0	0	0	?	?	0	?	0	0	0	0	0	0	0	0	0	0	0	0	0	2	0	0	0	0	0	0	0	0	0	0	0	0	?	?	?	?	?	?	?	?	?	0	0	0	?
Gallodunstania grauvogeli	0	0	1	0	1	1	?	?	0	?	0	0	0	0	0	0	1	1	0	1	1	0	0	2	0	1	0	0	0	0	0	0	0	0	1	0	?	2	0	0	0	0	0	0	0	0	0	0	0
Fletcheriana triassica	?	1	1	0	1	1	0	0	1	0	0	0	0	0	0	0	1	0	1	1	?	?	1	0	0	1	0	0	0	0	0	0	0	0	1	0	?	2	0	0	0	0	0	0	0	0	0	0	0
Prosbolomorpha clara	1	0	0	0	0	0	?	?	0	?	0	0	0	0	0	0	0	0	0	1	1	0	0	0	0	0	0	0	0	0	0	0	0	0	0	0	?	2	0	0	0	0	0	?	?	0	0	0	0
Dunstania petrophila	0	0	1	0	0	1	0	0	0	0	0	0	0	0	0	0	1	0	0	1	1	0	1	0	0	1	0	0	1	0	0	0	0	0	0	0	?	2	0	0	0	0	?	?	0	1	0	0	0
Papiliontina dracomima	0	1	1	0	1	1	1	1	1	1	0	1	0	0	0	0	1	0	1	1	1	1	1	0	0	2	1	1	2	0	?	1	0	0	1	1	3	2	0	0	0	3	0	0	1	0	0	0	?
Papiliontina machaon	0	1	1	0	1	1	1	1	1	1	0	1	0	0	0	0	1	0	1	1	1	1	1	0	0	2	1	1	2	0	0	0	0	0	1	1	3	0	0	0	0	2	0	0	1	0	0	0	2
Papiliontina spectans	0	?	?	0	1	1	1	2	1	1	0	?	0	0	0	0	1	0	1	1	?	1	1	0	0	2	1	1	2	0	0	0	0	0	1	1	3	2	0	0	0	2	0	0	1	0	0	0	2
Karoontina magna	?	1	1	0	1	1	1	1	0	0	0	1	0	1	1	?	1	0	1	1	?	?	1	0	1	2	1	1	0	0	0	0	0	0	1	0	?	2	0	0	1	0	0	0	1	0	0	0	2
Hallakkungis amisanus	0	1	1	0	1	1	1	1	1	0	0	1	0	1	1	?	1	0	1	1	1	0	1	1	1	2	1	1	1	0	0	0	0	0	1	0	?	1	1	0	0	3	0	0	1	0	0	?	2
Suljuktocossus prosboloides	0	0	1	0	1	0	1	2	0	1	0	0	0	0	0	0	1	0	1	1	1	0	1	0	1	2	1	1	0	0	0	0	0	0	1	0	?	2	0	0	0	1	0	0	1	0	0	1	2
Phragmatoecites damesi	0	0	1	0	1	0	1	2	0	?	0	0	0	0	?	0	1	0	1	?	1	0	1	0	1	2	1	1	0	0	0	0	0	0	1	0	?	2	0	1	0	1	0	0	1	0	0	?	2
Palaeontinodes angarensis	0	0	1	0	1	0	1	2	0	1	0	0	0	0	0	0	1	0	1	1	1	0	1	0	1	2	1	1	0	0	0	0	0	0	1	1	0	2	0	1	0	0	1	1	1	0	0	2	2
Palaeocossus jurassicus	1	0	1	0	1	1	1	2	0	?	0	0	0	0	0	0	1	0	1	1	1	0	1	0	1	2	1	1	2	0	0	0	0	0	1	0	?	2	0	0	0	1	0	0	1	0	0	1	2
Ijacossus suchanovae	0	0	1	0	?	1	?	4	1	1	0	0	0	0	0	0	1	0	1	1	1	0	1	0	1	2	1	1	0	0	0	0	0	0	1	1	0	2	0	1	0	1	1	1	1	0	0	?	2
Martynovocossus turgaiensis	0	0	1	0	1	1	1	2	0	2	0	0	0	0	0	0	1	0	1	1	1	0	1	0	1	2	1	1	0	0	0	0	0	0	1	0	?	2	?	1	0	1	0	0	1	0	0	1	2
Palaeontina oolitica	0	0	1	0	1	0	1	2	0	?	0	0	0	0	0	0	1	0	1	1	1	0	1	0	1	2	1	1	0	0	0	0	0	0	1	0	?	2	0	0	0	1	0	0	1	0	0	?	2
Synapocossus sciacchitanoae	0	0	1	0	1	0	1	2	0	2	0	0	0	0	0	0	1	0	1	0	1	0	1	0	1	2	1	1	0	0	0	0	0	0	1	0	?	2	0	1	0	1	0	0	1	1	0	1	2
Suljuktocossus yinae	0	0	1	0	1	0	1	2	0	2	0	0	0	0	0	0	1	0	1	1	1	0	1	0	1	2	1	1	0	0	0	0	0	0	1	0	?	2	0	0	0	1	0	0	1	1	0	1	2
Suljuktocossus coloratus	?	0	1	0	1	0	1	2	0	2	0	0	0	0	0	0	1	0	1	1	1	0	1	0	1	2	1	1	0	0	0	0	0	0	1	0	?	2	0	0	0	1	0	0	1	0	0	1	2
Suljuktocossus chifengensis	0	0	1	0	1	0	1	2	0	2	0	0	0	0	0	0	1	0	1	1	1	0	1	0	1	2	1	1	0	0	0	0	0	0	1	0	?	2	0	0	0	1	0	0	1	0	0	1	2
Sinopalaeocossus trinervus	0	0	1	0	1	1	1	2	0	2	0	0	0	0	0	0	1	0	1	1	1	0	1	0	1	2	1	1	0	0	0	0	0	0	1	0	?	2	0	1	0	1	0	0	1	0	0	1	1
Sinopalaeocossus longicaulis	0	0	1	0	1	0	1	2	2	2	0	0	0	0	0	0	1	0	1	1	1	0	1	0	1	2	1	1	0	0	0	0	0	0	1	?	?	2	0	1	0	1	?	?	?	0	0	1	1
Sinopalaeocossus laevis	0	0	1	0	1	1	0	2	0	2	0	0	0	0	0	0	1	0	1	1	1	0	1	0	1	2	1	1	2	0	0	0	0	0	1	0	?	2	0	1	0	1	0	0	1	0	0	1	1
Sinopalaeocossus fangi	0	0	1	0	1	0	1	2	2	2	0	0	0	0	0	0	1	0	1	1	1	0	1	0	1	2	1	1	0	0	0	0	0	0	1	0	?	2	0	1	0	1	0	0	1	0	0	1	1
Sinopalaeocossus amoenus	0	0	1	0	1	0	0	2	0	2	0	0	0	0	0	0	1	0	1	1	1	0	1	0	1	2	1	1	2	0	0	0	0	0	1	0	?	2	0	1	0	1	0	0	1	0	0	1	1
Palaeontinodes separatus	0	0	1	0	?	0	0	2	0	1	0	0	0	0	0	0	1	0	1	1	1	0	1	0	1	2	1	1	0	0	0	0	1	0	1	1	1	2	0	2	1	2	1	1	1	0	0	2	2
Palaeontinodes reshuitangensis	0	2	1	0	1	0	1	4	0	1	0	1	0	0	0	0	1	0	1	1	1	0	1	0	1	2	1	1	0	0	0	0	0	0	1	1	1	2	0	0	0	0	1	1	1	0	0	2	2
Palaeontinodes daohugouensis	0	0	1	0	1	0	1	4	0	1	0	0	0	0	0	0	1	0	1	1	1	0	1	0	1	2	1	1	0	0	0	0	1	0	1	1	1	2	0	0	0	1	1	1	1	0	0	2	2
Palaeontinodes cf shabarovi	0	2	1	0	1	0	1	4	0	1	0	1	0	0	0	0	1	0	1	1	1	0	1	0	1	2	1	1	0	0	0	0	0	0	1	1	1	2	0	0	0	0	1	1	1	0	0	2	2
Ningchengia aspera	1	0	1	0	1	0	1	2	0	1	1	0	0	0	0	0	1	0	1	?	1	0	1	2	1	2	1	1	0	0	0	0	0	0	1	0	?	2	0	2	1	2	0	0	1	1	0	1	2
Martynovocossus punctulosus	0	0	1	0	1	1	1	2	0	2	0	0	0	0	0	0	1	0	1	1	1	0	1	0	1	2	1	1	0	0	0	0	0	0	1	0	?	2	0	0	0	1	0	0	1	0	0	1	2
Martynovocossus decorus	0	0	1	0	1	1	1	2	0	2	0	0	0	0	0	0	1	0	1	1	1	0	1	0	1	2	1	1	0	0	0	0	0	0	1	0	?	2	0	0	0	1	0	0	1	0	0	1	2
Martynovocossus cheni	0	0	1	0	1	1	1	2	0	2	0	0	0	0	0	0	1	0	1	1	1	0	1	0	1	2	1	1	0	0	0	0	0	0	1	0	?	2	0	0	0	1	0	0	1	0	0	1	2
Martynovocossus bellus	1	0	1	0	1	1	1	2	0	2	0	0	0	1	1	0	1	0	1	1	1	0	1	0	1	2	1	1	0	0	0	0	0	0	1	0	?	2	0	0	0	1	0	0	1	0	0	1	2
Eoiocossus validus	0	0	1	0	1	1	1	2	1	1	0	0	0	0	0	0	3	0	1	1	1	1	1	0	1	2	1	1	0	0	0	0	0	0	1	0	?	2	0	2	1	2	0	0	1	0	0	1	2
Eoiocossus giganteus	0	0	1	0	1	1	1	2	1	1	0	0	0	0	0	0	3	0	1	1	1	1	1	0	1	2	1	1	0	0	0	0	0	0	1	0	?	2	0	2	1	2	0	0	1	0	0	1	2
Eoiocossus conchatus	0	0	1	0	1	1	1	2	1	1	0	0	0	0	0	0	3	0	1	1	1	0	1	0	1	2	1	1	0	0	0	0	0	0	1	0	?	2	0	2	1	2	0	0	1	0	0	1	2
Daohugoucossus shii	0	0	1	0	1	0	1	4	2	1	0	0	0	0	0	0	1	0	1	1	1	0	1	0	1	2	1	1	0	0	0	0	0	0	1	1	1	2	0	0	0	1	1	1	1	1	0	2	2
Daohugoucossus parallelivenius	0	2	1	1	1	0	1	4	2	1	0	0	0	0	0	0	1	0	1	1	1	0	1	0	1	2	1	1	0	0	0	0	0	0	1	1	2	2	0	0	0	1	0	1	1	1	0	2	2
Daohugoucossus lii	0	2	1	1	1	0	1	2	2	1	0	1	0	0	0	0	1	0	1	1	1	0	1	0	1	2	1	1	0	0	0	0	0	0	1	1	2	2	0	0	0	1	0	1	1	1	0	2	2
Cladocossus undulatus	0	0	1	1	1	1	1	2	0	1	0	0	0	0	0	0	1	0	1	1	1	0	1	0	1	2	1	1	0	0	0	0	0	1	1	1	1	2	0	1	0	1	1	1	1	1	0	?	2
Abrocossus longus	0	0	1	0	1	0	1	4	0	1	0	1	0	0	0	0	3	0	1	1	1	0	1	0	1	2	1	1	0	0	0	0	1	0	1	0	?	2	0	2	1	2	0	0	1	0	0	1	2
Cicadomorpha guancaishanensis	1	2	2	1	1	1	1	?	1	1	0	1	0	0	0	0	1	0	1	1	1	0	1	0	1	2	1	1	0	0	0	0	0	0	1	1	1	2	0	0	1	1	1	1	1	1	0	2	2
Talbragarocossus jurassicus	0	2	2	1	1	0	1	1	1	0	0	1	0	0	0	0	1	0	1	1	1	0	1	0	1	2	1	1	0	0	0	0	0	0	1	0	?	2	?	0	0	?	1	1	1	1	0	2	2
Prolystra lithographica	0	2	2	1	?	0	?	3	?	0	0	1	0	2	2	0	3	0	1	?	1	0	1	0	1	2	1	1	0	0	0	0	0	0	1	0	?	2	0	0	0	1	1	1	1	1	0	2	2
Eocicada microcephala	0	2	2	1	?	0	?	3	?	0	0	1	0	2	2	0	3	0	1	?	1	0	1	0	1	2	1	1	0	0	0	0	0	0	1	0	?	2	0	0	0	1	1	1	1	1	0	2	2
Cicadomorpha parula	1	2	2	1	1	1	1	2	0	1	0	1	0	0	0	0	1	0	1	1	1	0	1	0	1	2	1	1	0	0	0	0	0	0	1	1	1	2	0	0	0	1	1	1	1	1	0	2	2
Cicadomorpha milva	1	2	2	1	1	1	1	2	0	1	0	1	0	0	0	0	1	0	1	1	1	0	1	0	1	2	1	1	2	0	0	0	0	0	1	1	1	2	0	0	0	1	1	1	1	1	0	2	2
Archipsyche eichstattensis	0	2	2	1	?	0	?	3	?	0	0	1	0	2	2	0	1	0	1	1	1	0	1	0	1	2	1	1	0	0	0	0	0	?	1	0	?	2	0	0	0	1	1	1	1	1	0	2	2
Cicadomorpha sp1	1	2	2	1	1	1	1	2	2	1	0	1	0	0	0	0	1	0	1	1	1	0	1	0	1	2	1	1	0	0	0	0	0	0	1	1	1	2	0	1	0	1	1	1	1	1	0	2	2
Ilerdocossus prowsei	?	2	2	1	1	0	1	3	2	0	0	1	0	2	2	0	3	0	1	1	1	0	1	0	1	2	1	1	0	0	0	0	0	0	1	0	?	2	0	0	0	1	1	?	1	1	0	2	2
Cicadomorpha sp2	?	2	2	1	?	?	?	?	?	?	0	?	0	0	0	0	1	0	1	1	?	?	1	0	1	2	1	1	0	0	0	0	0	0	1	1	1	2	?	1	0	?	1	1	1	1	0	2	2
Yanocossus guoi	0	0	1	0	1	0	1	3	2	0	1	1	0	2	2	1	1	0	1	1	1	0	1	0	1	2	1	1	0	0	0	1	0	0	1	0	?	2	0	?	0	?	1	1	1	1	1	2	2
Yanocossus cf guoi	0	0	1	0	1	0	?	3	?	0	0	1	0	2	2	1	1	0	1	1	1	0	1	0	1	2	1	1	0	0	0	1	0	0	1	0	?	2	0	1	0	1	1	1	1	1	1	2	2
Pachypsyche vidali	0	2	2	1	1	0	1	0	2	0	0	1	0	2	2	0	3	0	1	1	1	0	1	0	1	2	1	1	0	0	0	0	0	0	1	0	?	2	0	0	0	1	1	1	1	1	0	2	2
Miracossus ingentius	0	0	1	0	1	0	2	3	2	0	1	1	0	2	2	1	1	0	1	1	1	1	1	0	1	2	1	1	0	0	?	1	1	0	1	0	?	2	0	1	0	1	1	1	1	1	1	2	2
Ilerdocossus villaltai	0	2	2	1	1	0	1	?	?	0	0	1	0	2	2	0	1	0	1	1	1	0	1	0	1	2	1	?	2	0	0	0	0	0	1	0	?	2	0	0	0	1	1	1	1	1	0	2	2
Ilerdocossus pulcherrima	0	2	2	1	?	0	?	3	?	0	0	1	0	2	2	0	3	0	1	1	1	0	1	0	1	2	1	1	2	0	0	0	0	0	1	0	?	2	0	0	0	1	1	1	1	1	0	2	2
Ilerdocossus ningchengensis	0	2	2	1	1	0	1	3	0	0	0	1	0	2	2	0	1	0	1	1	1	0	1	0	1	2	1	1	0	0	0	0	0	0	1	0	?	2	0	0	0	1	1	1	1	1	0	2	2
Ilerdocossus hui	0	2	2	1	1	0	1	2	2	0	0	1	0	2	2	0	3	0	1	1	1	0	1	0	1	2	1	1	0	0	0	0	0	0	1	0	?	2	0	0	0	1	1	1	1	1	0	2	2
Ilerdocossus fengningensis	0	2	2	1	1	0	1	3	2	0	0	1	0	2	2	0	3	0	1	1	1	0	1	0	1	2	1	1	2	0	0	0	0	0	1	0	?	2	0	0	0	1	1	1	1	1	0	2	2
Ilerdocossus exiguus	0	2	2	1	1	0	?	3	2	0	0	1	0	2	2	0	3	0	1	1	1	0	1	0	1	2	1	1	0	0	0	0	0	0	1	0	?	2	0	1	0	1	1	1	1	1	0	2	2
Ilerdocossus dissidens	?	2	2	1	1	0	1	3	?	0	0	1	0	2	2	0	3	0	1	1	1	0	1	0	1	2	1	1	0	0	0	1	0	0	1	0	?	2	0	0	0	1	1	?	1	0	0	2	2
Ilerdocossus beipiaoensis	0	2	2	1	1	0	1	3	2	0	0	1	0	2	2	0	3	0	1	1	1	0	1	0	1	2	1	1	0	0	0	0	0	0	1	0	?	2	0	1	0	1	1	1	1	1	0	2	2
Parawonnacottella penneyi	0	2	2	1	?	0	1	3	0	0	0	1	0	2	2	0	1	0	1	1	1	0	1	0	1	2	1	1	0	0	0	0	0	0	1	0	?	2	0	0	0	1	1	1	1	1	0	2	2
Parawonnacottella araripensis	0	2	2	1	1	0	1	3	0	0	0	1	1	2	2	0	1	0	1	1	1	0	1	0	1	2	1	1	0	0	0	0	0	0	1	0	?	2	0	0	0	1	1	1	1	1	0	2	2
Cratocossus magnus	0	2	2	1	?	0	?	?	0	0	0	1	0	2	2	0	3	0	1	1	1	0	1	0	1	2	1	1	0	1	1	?	?	0	1	0	?	3	2	3	0	1	1	1	1	1	0	2	2
Colossocossus rugosa	0	2	2	1	1	0	?	?	0	0	0	1	?	2	2	0	3	0	1	1	1	0	1	0	1	2	1	1	0	1	1	0	?	0	1	0	?	2	0	3	0	1	?	?	?	1	0	2	2
Colossocossus loveridgei	0	2	2	1	1	0	?	?	0	0	0	1	1	2	2	0	3	0	1	1	1	0	1	0	1	2	1	1	?	1	1	?	?	0	1	0	?	2	2	3	0	1	1	1	1	1	0	2	2
Colossocossus giganticus	0	2	2	1	1	0	?	?	0	0	0	1	1	2	2	0	3	0	1	?	1	0	1	0	1	2	1	1	0	1	1	0	?	0	1	?	?	2	2	3	0	1	1	?	1	1	0	2	2
Colossocossus bechlyi	0	2	2	1	1	0	?	3	0	0	0	1	1	2	2	0	3	0	1	1	1	0	1	0	1	2	1	1	2	1	1	?	?	0	1	0	?	2	0	3	0	1	1	1	1	1	0	2	2
Colossocossus acutus	0	2	2	1	1	0	?	3	0	0	0	1	0	2	2	0	3	0	1	1	1	0	1	0	1	2	1	1	0	1	1	0	?	0	1	0	?	2	0	3	0	1	1	1	1	1	0	2	2
Baeocossus muratai	0	2	2	1	1	0	1	3	0	0	0	1	1	2	2	0	3	0	1	1	1	0	1	0	1	2	1	1	0	0	0	0	0	0	1	0	?	2	0	0	0	1	1	1	1	1	0	2	2
Baeocossus fortunatus	0	2	2	1	?	0	1	3	0	0	0	1	1	2	2	0	1	0	1	1	1	0	1	0	1	2	1	1	0	0	0	0	0	0	1	0	?	2	0	0	0	0	1	1	1	1	0	2	2
[truncated: 28 more columns]

## Sheet: 总-0
编号	全部统计	胸	前翅	后翅	Ages	Ages-	Formation	Locality	References
2	Abrocossus longus Wang and Zhang, 2007		有	x		Callovian to Callovian (164.7 - 155.7 Ma)	Jiulongshan Formation	Daohugou, Nei Mongol, China
3	Archipsyche eichstattensis Handlirsch, 1906		有	x		Early/Lower Tithonian (150.8 - 145.5 Ma)	Solnhofen Formation	Solnhofen, Bayern, Germany
4	Asiocossus subcostalis (删)		x	x
	Baeocossus finchae Menon et al. 2005	有	x	x		Crato Formation (Araripe Group), Late/Upper Aptian (122.5 - 112.6 Ma)	Crato Formation (Araripe Group),	Crato Ceará, Brazil
5	Baeocossus fortunatus Menon and Heads, 2005		有	x		Late/Upper Aptian (122.5 - 112.7 Ma)	Crato Formation (Araripe Group),	Crato Ceará, Brazil
6	Baeocossus muratai Ueda, 2008	有	有	有
7	Cicadomorpha guancaishanensis Fu et al., 2020	有	有	有			Tiaojishan Formation	Western Liaoning, northeastern China
8	Cicadomorpha milva Shcherbakov, 1988		有	有		150.8 to 145.4 Ma	Glushkovo Formation of the Russian Federation	Daya locality, Chita, Russian Federation
9	Cicadomorpha parula Shcherbakov, 1988		有	有		150.8 to 145.5 Ma	Ukurei Formation of the Russian Federation	Shev'ya site, Chita, Russian Federation
10	Cladocossus undulatus Wang and Ren, 2009		有	x		Callovian to Callovian (164.7 - 155.7 Ma)	Jiulongshan Formation	Daohugou, Nei Mongol, China
11	Colossocossus acutus Ueda, 2008		有	x
12	Colossocossus bechleyi Menon and Heads, 2005		有	x		Late/Upper Aptian (122.5 - 112.6 Ma)	Crato Formation	Crato Ceará, Brazil
13	Colossocossus giganticus Menon et al., 2007		有	x		Late/Upper Aptian (122.5 - 112.7 Ma)	Crato Formation	Crato Ceará, Brazil
14	Colossocossus rugosa Menon et al., 2005		有	x		Late/Upper Aptian (122.5 - 112.8 Ma)	Crato Formation	Crato Ceará, Brazil
15	Colossocossus loveridgei Menon et al., 2005		有	x		Late/Upper Aptian (122.5 - 112.9 Ma)	Crato Formation	Crato Ceará, Brazil
16	Cratocossus magnus Martins-Neto 1998		有	x		Late/Upper Aptian (122.5 - 112.9 Ma)	Crato Formation	Crato Ceará, Brazil
17	Cricocossus paradoxus Wang and Ren 2009		有	x		Callovian to Callovian (164.7 - 155.7 Ma)	Jiulongshan Formation	Daohugou, Nei Mongol, Chin
	Cyllonium boisduvalianum Westwood 1854		x	x
	Cyllonium hewitsonianum Westwood 1854		x	x
18	Daohugoucossus lii Wang et al., 2007		有	x		Callovian to Callovian (164.7 - 155.7 Ma)	Jiulongshan Formation	Daohugou, Nei Mongol, Chin
19	Daohugoucossus parallelivenius Wang et al., 2007		有	x		Callovian to Callovian (164.7 - 155.7 Ma)	Jiulongshan Formation	Daohugou, Nei Mongol, Chin
20	Daohugoucossus shii Wang et al., 2007(删)	有	有	x		Callovian to Callovian (164.7 - 155.7 Ma)	Jiulongshan Formation	Daohugou, Nei Mongol, Chin
21	Daohugoucossus solutus Wang et al. 2006		x	有		Callovian to Callovian (164.7 - 155.7 Ma)	Jiulongshan Formation	Daohugou, Nei Mongol, Chin
23	Eocicada microcephala Oppenheim, 1888		有	x		Early/Lower Tithonian (150.8 - 145.5 Ma)	Solnhofen Formation	Solnhofen (BSPGM Munich coll) Bayern, Germany
24	Eoiocossus conchatus Wang et al., 2021		有	有
25	Eoiocossus giganteus Wang et al. 2007		有	x		Late/Upper Aptian (122.5 - 112.6 Ma)	Crato Formation (Araripe Group)	Crato Ceará, Brazil
26	Eoiocossus validus Wang et al., 2006		有	x		Callovian to Callovian (164.7 - 155.7 Ma)	Jiulongshan Formation	Daohugou, Nei Mongol, Chin
28	Gansucossus luanpingensis Hong 1983		x	有		Callovian to Callovian (164.7 - 155.7 Ma)	Jiulongshan Formation	Luoping County, Hebei, China
29	Gansucossus pectinatus Hong 1982		x	有		Aalenian to Aalenian (175.6 - 167.7 Ma)	Dashankou Formation	Subei County Gansu, China
30	Gansucossus typicus Wang et al. 2006		x	有		Callovian to Callovian (164.7 - 155.7 Ma)	Jiulongshan Formation	Daohugou, Nei Mongol, Chin
31	Hallakkungis amisanus Nam et al. 2017		有	x		Callovian to Callovian (164.7 - 155.7 Ma)	Jiulongshan Formation	Daohugou, Nei Mongol, Chin
32	Ijacossus suchanovae Becker-Migdisova 1950		有	x		Toarcian (183.0 - 175.6 Ma)	Cheremkhovskaya Formation	Iya Locality， Irkutsk, Russian Federation
33	Ilerdocossus beipiaoensis Ren et al., 1998	有	有	有		Late/Upper Barremian (130.0 - 125.5 Ma)	Yixian Formation	Chaomidian Village Liaoning, China
34	Ilerdocossus dissidens Li et al., 2018	有	x	x			Yixian Formation	Ningcheng County, Chifeng City, Inner Mongolia, China.
35	Ilerdocossus exiguus Ren et al., 1998		有	x		Late/Upper Barremian (130.0 - 125.6 Ma)	Yixian Formation	Chaomidian Village Liaoning, China
36	Ilerdocossus fengningensis Ren et al., 1998	有	有	x		Late/Upper Barremian (130.0 - 125.5 Ma)	Yixian Formation	Xituyao village Hebei, China
37	Ilerdocossus hui Ren et al., 1998*	有	有	x		Late/Upper Barremian (130.0 - 125.5 Ma)	Yixian Formation	Chaomidian Village Liaoning, China
38	Ilerdocossus ningchengensis Wang and Zhang, 2008	有	有	x			Yixian Formation	Ningcheng County Nei Mongol, China
39	Ilerdocossus pingquanensis Ren et al. 1998	有	x	x		Late/Upper Barremian (130.0 - 125.5 Ma)	Jianshangou Member (Yixian Formation)	Pingquan County Hebei, China
40	Ilerdocossus prowsei Li et al., 2019		有	x			Lower Weald Clay Formation	Surrey, England, UK
41	Ilerdocossus pulcherrima Whalley and Jarzembowski, 1985		有	x		Barremian (130.0 - 125.5 Ma)	La Pedrera de Rúbies Formation	La Pedrera de Rubies Cataluña, Spain
45	Ilerdocossus villaltai Gomez-Pallerola, 1984	有	有	x		Early/Lower Barremian (130.0 - 125.5 Ma)	La Pedrera de Rúbies Formation	main quarry, Spain
	Jibeicossus qingshilaense Hong 1984		x	x
46	Kallicossus ningchengensis Chen et al. 2014		x	有		Callovian to Callovian (164.7 - 155.7 Ma)	Jiulongshan Formation	Daohugou, Nei Mongol, China
	Martynovocossus ancylivenius Wang and Ren 2006		x	x		Callovian to Callovian (164.7 - 155.7 Ma)	Jiulongshan Formation	Daohugou, Nei Mongol, China
47	Martynovocossus bellus Wang and Ren, 2006		有	x		Callovian to Callovian (164.7 - 155.7 Ma)	Jiulongshan Formation	Daohugou, Nei Mongol, China
48	Martynovocossus cheni Wang and Zhang, 2008		有	x		Callovian to Callovian (164.7 - 155.7 Ma)	Jiulongshan Formation	Daohugou, Nei Mongol, China
49	Martynovocossus decorus Wang and Zhang, 2008		有	x		Callovian to Callovian (164.7 - 155.7 Ma)	Jiulongshan Formation	Daohugou, Nei Mongol, China
50	Martynovocossus punctulosus Wang and Ren, 2006		有	有		Callovian to Callovian (164.7 - 155.7 Ma)	Jiulongshan Formation	Daohugou, Nei Mongol, China
	Martynovocossus strenus Zhang 1997		有	x		196.5 to 189.6 Ma	Badaowan Formation	Tuzigou, Karamay, Xinjiang, China
51	Martynovocossus turgaiensis Becker-Migdisova and Wootton, 1965		有	x		201.6 - 161.2 Ma	Kushmurun Formation	Turgay depression, Kazakhstan
	Martynovocossus zemcuznicovi Martynov 1931		无比例尺			183.0 - 175.6 Ma	Cheremkhovskaya Formation	Ust-Baley Locality, Irkutsk, Russian Federation
52	Miracossus gongi Li et al., 2018	有	有	x			Yixian Formation	Chaoyang City, Liaoning Province, China
53	Miracossus ingentius Ren, 1998	有	有	x		Late/Upper Barremian (130.0 - 125.5 Ma)	Yixian Formation	Liaoning, Inner Mongolia, China
54	Montsecocossus sirerae Gomez Pallerola 1984 (删)	有	有	x		Early/Lower Barremian (130.0 - 125.5 Ma)	La Pedrera de Rúbies Formation	main quarry Spain
55	Neimenggucossus normalis Wang and Zhang 2007		x	有		Callovian to Callovian (164.7 - 155.7 Ma)	Jiulongshan Formation	Daohugou, Nei Mongol, China
56	Ningchengia aspera Wang et al., 2009		有	有		Callovian to Callovian (164.7 - 155.7 Ma)	Jiulongshan Formation	Daohugou, Nei Mongol, China
57	Ningchengia minuta Wang et al. 2006		x	有		Callovian to Callovian (164.7 - 155.7 Ma)	Jiulongshan Formation	Daohugou, Nei Mongol, China
58	Pachypsyche vidali Meunier, 1902		有	有		Barremian (130.0 - 125.5 Ma)	La Pedrera de Rúbies Formation	Sierra del Montsech Spain
	Palaeocicadopsis chinensis Tan 1980		x	x
	Palaeocossus giganteus Becker-Migdisova 1949		x	x		189.6 to 183.0 Ma	Sagul Formation	Batken, Kyrgyzstan
59	Palaeocossus jurassicus Oppenheim 1885		有	x		183.0 to 175.6 Ma	Cheremkhovskaya Formation	Irkutsk, Russian Federation
60	Palaeontina oolitica Butler 1873		有	x		167.7 to 164.7 Ma	Taunton Limestone Formation	Oxfordshire, United Kingdom
61	Palaeontinodes angarensis Becker-Migdisova and Wootton 1965		有	x		Toarcian (183.0 - 175.6 Ma)	Cheremkhovskaya Formation	Irkutsk, Russian Federation
62	Palaeontinodes cf. shabarovi Martynov, 1937		有	x		Callovian to Callovian (164.7 - 155.7 Ma)	Jiulongshan Formation	Daohugou, Nei Mongol, China
	Palaeontinodes chengdeensis Hong 1983		有	x
63	Palaeontinodes daohugouensis Wang and Zhang, 2007		有	x		Callovian to Callovian (164.7 - 155.7 Ma)	Jiulongshan Formation	Daohugou, Nei Mongol, China
	Palaeontinodes haifanggouensis Hong 1983		有	x		Callovian to Callovian (164.7 - 155.7 Ma)	Haifanggou Formation	Beipiao City, Liaoning, China
	Palaeontinodes locellus Wang and Zhang 2007		x	x		Callovian to Callovian (164.7 - 155.7 Ma)	Jiulongshan Formation	Daohugou, Nei Mongol, China
	Palaeontinodes minor Becker-Migdisova and Wootton 1965		x	x		Pliensbachian (189.6 - 183.0 Ma)	Sagul Formation	Batken, Kyrgyzstan
64	Palaeontinodes reshuitangensis Wang and Zhang 2007	有	有	x		Callovian to Callovian (164.7 - 155.7 Ma)	Jiulongshan Formation	Daohugou, Nei Mongol, Liaoning China
	Palaeontinodes separatus Wang and Zhang 2007		有	有		Callovian to Callovian (164.7 - 155.7 Ma)	Jiulongshan Formation	Daohugou, Nei Mongol, China
65	Palaeontinodes suchanovae Becker-Migdisova, 1950		有	x		Toarcian (183.0 - 175.6 Ma)	Cheremkhovskaya Formation	Irkutsk, Russian Federation
	Palaeontinopsis arcuatus Martynov 1937		x	x
	Palaeontinopsis latinpenis Martynov 1937		x	x
	Palaeontinopsis latipennis Martynov 1937		x	x
	Palaeontinopsis liaoxiensis Martynov 1937		x	x
	Palaeontinopsis maximus Martynov 1937		x	x
	Palaeontinopsis sinensis Martynov 1937		x	x
66	Parawonnacottella araripensis Ueda, 1996		有	x		Late/Upper Aptian (122.5 - 112.6 Ma)	Crato Formation	Crato Ceará, Brazil
67	Parawonnacottella penneyi Menon et al., 2005		有	x		Late/Upper Aptian (122.5 - 112.6 Ma)	Crato Formation	Crato Ceará, Brazil
68	Phragmatoecicossus shurabensis Becker-Migdisova 1949（删）		x	x		189.6 to 183.0 Ma	Sagul Formation	Batken, Kyrgyzstan
69	Phragmatoecites damesi Oppenheim 1885		有	x		Toarcian (183.0 - 175.6 Ma)	Cheremkhovskaya Formation	Irkutsk, Russian Federation
	Plachutella derupta Becker-Migdisova 1949		x	有		189.6 to 183.0 Ma	Sagul Formation	Batken, Kyrgyzstan
70	Plachutella exculpta Zhang 1997		x	有		Early/Lower Sinemurian (196.5 - 189.6 Ma)	Badaowan Formation	Karamay, Xinjiang, China
	Plachutella ivanovi Becker-Migdisova 1949		x	x		Toarcian (183.0 - 175.6 Ma)	Cheremkhovskaya Formation	Irkutsk, Russian Federation
71	Plachutella magica Wang et al. 2006		x	x		Callovian to Callovian (164.7 - 155.7 Ma)	Jiulongshan Formation	Daohugou, Nei Mongol, China
	Plachutella picta Becker-Migdisova 1949		x	x
72	Plachutella rotundata Becker-Migdisova 1949		x	有		189.6 to 183.0 Ma	Sagul Formation	Batken, Kyrgyzstan
	Plachutella sibirica Becker-Migdisova 1950		x	x		Toarcian (183.0 - 175.6 Ma)	Cheremkhovskaya Formation	Irkutsk, Russian Federation
	Plachutella vitripennis Becker-Migdisova 1949		x	x		189.6 to 183.0 Ma	Sagul Formation	Batken, Kyrgyzstan
	Plachutella zhouyingziensis Hong 1983		x	x		164.7 to 155.7 Ma	Jiulongshan Formation of China	Luoping County, Hebei, China
73	Prolystra lithographica Oppenheim, 1888		有	x		Early/Lower Tithonian (150.8 - 145.5 Ma)	Solnhofen Formation	Solnhofen, Bayern, Germany
74	Riekia magna		x	x			Molteno Formation	Birds River, Eastern Cape, South Africa
75	Shurabocossus gigas Becker-Migdisova 1949		x	有		189.6 to 183.0 Ma	Sagul Formation	Batken, Kyrgyzstan
76	Sinopalaeocossus amoenus Chen et al. 2016	有	有	有		Callovian to Callovian (164.7 - 155.7 Ma)	Jiulongshan Formation	Daohugou, Nei Mongol, China
	Sinopalaeocossus eumorphus Wang et al. 2008		x	有		Callovian to Callovian (164.7 - 155.7 Ma)	Jiulongshan Formation	Daohugou, Nei Mongol, China
77	Sinopalaeocossus fangi Wang and Ren 2007	有	有	有		Callovian to Callovian (164.7 - 155.7 Ma)	Jiulongshan Formation	Daohugou, Nei Mongol, China
78	Sinopalaeocossus laevis Chen et al., 2016		有	有		Callovian to Callovian (164.7 - 155.7 Ma)	Jiulongshan Formation	Daohugou, Nei Mongol, China
	Sinopalaeocossus longicaulis Wang and Ren 2007		有	x		Callovian to Callovian (164.7 - 155.7 Ma)	Jiulongshan Formation	Daohugou, Nei Mongol, China
	Sinopalaeocossus scabratus Hong 1983		x	x		Callovian to Callovian (164.7 - 155.7 Ma)	Jiulongshan Formation	Luoping County, Hebei, China
79	Sinopalaeocossus trinervus Wang et al., 2006		有	x		Callovian to Callovian (164.7 - 155.7 Ma)	Jiulongshan Formation	Daohugou, Nei Mongol, China
80	Suljuktaja turkestanensis Becker-Migdisova 1949		x	有		189.6 - 183.0 Ma	Sulyukta Formation	Sulyukta, Tajikistan
81	Suljuktocossus chifengensis Wang and Zhang, 2007		有	x		Callovian to Callovian (164.7 - 155.7 Ma)	Jiulongshan Formation	Daohugou, Nei Mongol, China
82	Suljuktocossus prosboloides Becker-Migdisova, 1949*		有	x		Callovian to Callovian (164.7 - 155.7 Ma)	Jiulongshan Formation	Daohugou, Nei Mongol, China
83	Suljuktocossus coloratus Wang et al. 2006		x	有		Callovian to Callovian (164.7 - 155.7 Ma)	Jiulongshan Formation	Daohugou, Nei Mongol, China
84	Suljuktocossus yinae Wang and Ren, 2007		有	有		Callovian to Callovian (164.7 - 155.7 Ma)	Jiulongshan Formation	Daohugou, Nei Mongol, China
85	Synapocossus sciacchitanoae Wang et al. 2013	有	有	有		Callovian to Callovian (164.7 - 155.7 Ma)	Jiulongshan Formation	Daohugou, Nei Mongol, China
86	Talbragarocossus jurassicus Chen et al. 2019		有	有
87	Turgaiella pomerantsevae Becker-Migdisova and Wootton, 1965（删）		有	x		Early/Lower Jurassic to Early/Lower Jurassic (201.6 - 161.2 Ma)	Kushmurun Formation	Turgay depression, Kazakhstan
89	Valdicossus chesteri Wang et al. 2008		x	x		Early/Lower Hauterivian (136.4 - 130.0 Ma)	Weald Clay Formation	Cooden Beach England, United Kingdom
88	Valdicossus mikewebsteri Li et al., 2019		x	有				Surrey, England
90	Yanocossus guoi Ren et al., 1995		x	x		Late/Upper Barremian (130.0 - 125.5 Ma)	Yixian Formation	Chengde City, Hebei, China
91	Yanocossus cf. guoi Ren et al., 1995		x	x		Late/Upper Barremian (130.0 - 125.5 Ma)	Yixian Formation	Liaoning, China
95	Austroprosbole maculata Evans, 1943		有	x	250	Changhsingian	Croudace Bay (254.17-252.17)	New South Wales, AU	J. W. Evans. 1943. Upper Permian Homoptera from New South Wales. Records of the Australian Museum 21(4):180-198
96	Austroprosboloides vandijki Riek, 1973		有	x	250	Changhsingian	(254.17-252.17)	Kwazulu-Natal, Natal, ZA	E. F. Riek. 1973. Fossil insects from the Upper Permian of Natal, South Africa. Annals of the Natal Museum 21(3):513-532
97	Dunstania petrophila Riek, 1976		有	x	235	Carnian	Molteno (237-228)	Eastern Cape, ZA	E. F. Riek. 1976. A new collection of insects from the Upper Triassic of South Africa. Annals of the Natal Museum 22(3):791-820
98	Dunstania pulchra Tillyard, 1916		x	x	215	Norian	Blackstone (228-208.5)	Queensland, AU	R. J. Tillyard. 1916. Descriptions of the fossil Insects; Mesozoic and Tertiary Insects of Queensland and New South Wales. Descriptions of the fossil Insects and stratigraphical features. Queensland Geological Survey (253):11-70
99	Dunstaniodes elongatus Becker-Migdisova and Wootton, 1965		x	x	240	Ladinian	Madygen (242-237)	Osh, KG	E. E. Becker-Migdisova and R. D. Wootton. 1965. Novye Paleontinoidy Azii. Paleontologicheskii Zhurnal 1965(2):63-79
100	Dunstaniopsis triassica Tillyard, 1918		x	x	215	Norian	Blackstone (228-208.5)	Queensland, AU	R. J. Tillyard. 1918. Mesozoic Insects of Queensland. No. 4 Hemiptera Heteroptera: The family Dunstaniidae. With a note on the origin of the Heteroptera. Proceedings of the Linnean Society of New South Wales 43:568-592
101	Fletcheriana jurassica Zhang, 1997		x	有	195	Early Sinemurian	Badaowan (196.5-189.6)	Xinjiang, CN	H. C. Zhang. 1997. Jurassic palaeontinids from Karamai, Xinjiang, with a discussion of Palaeontinidae (Homoptera: Palaeontinidae) in China. Entomologica Sinica 4:312-323
102	Fletcheriana magna Riek, 1976		x	x	235	Carnian	Molteno (237-228)	Eastern Cape, ZA	E. F. Riek. 1976. A new collection of insects from the Upper Triassic of South Africa. Annals of the Natal Museum 22(3):791-820
103	Fletcheriana triassica Evans, 1956		有	x	215, 245	Norian to Anisian	(228-208.5); Hawkesbury Sandstone (247.2-242)	New South Wales, Queensland, AU	J. W. Evans. 1956. Palaeozoic and Mesozoic Hemiptera (Insecta). Australian Journal of Zoology 4:165-258
104	Gallodunstania grauvogeli Lefebvre et al., 1998		有	x	245	Aegean	Gr猫s 脿 Voltzia (247.2-242)	, FR	F. Lefebvre, A. Nel, and F. Papier, L. Grauvogel-Stamm, J. C. Gall. 1998. The First 'Cicada-like Homoptera' from the Triassic of the Vosges, France. Palaeontology 41(6):1195-1200
105	Kaltanocicada dunstanioides Rohdendorf et al., 1961		x	x	270	Roadian	Mitina(272.3-268.8)	Kemerovo, RU	B. B. Rohdendorf, E. E. Becker-Migdisova, and O. M. Martnova, A. G. Sharov. 1961. Paleozoiskie nasekomye kuznetskogo basseina. Akademiya Nauk SSSR, Trudy Paleontologicheskogo Instituta 85:1-705
106	Paradunstania affinis Tillyard, 1918		x	x	215	Norian	Blackstone (228-208.5)	Queensland, AU	R. J. Tillyard. 1918. Mesozoic Insects of Queensland. No. 4 Hemiptera Heteroptera: The family Dunstaniidae. With a note on the origin of the Heteroptera. Proceedings of the Linnean Society of New South Wales 43:568-592
107	Permodunstania prosboloides Rohdendorf et al., 1961		x	x	270	Roadian	Mitina (272.3-268.8)	Kemerovo, RU	B. B. Rohdendorf, E. E. Becker-Migdisova, and O. M. Martnova, A. G. Sharov. 1961. Paleozoiskie nasekomye kuznetskogo basseina. Akademiya Nauk SSSR, Trudy Paleontologicheskogo Instituta 85:1-705
108	Prosbolomorpha clara Riek, 1974		有	x	235	Carnian	Molteno (237-228)	Eastern Cape, ZA	E. F. Riek. 1974. Upper Triassic Insects from the Molteno "Formation", South Africa. Palaeontologia Africana 17:19-31
109	Siksteliana popovi Becker-Migdisova and Wootton, 1965		x	x	240	Ladinian	Madygen (242-237)	Osh, KG	E. E. Becker-Migdisova and R. D. Wootton. 1965. Novye Paleontinoidy Azii. Paleontologicheskii Zhurnal 1965(2):63-79
