# Supplementary material for: Enhanced flight performance and adaptive evolution of Mesozoic giant cicadas
Source: Sci Adv. 2024 Oct 25;10(43):eadr2201. doi: 10.1126/sciadv.adr2201 (PMC11506159; doi:10.1126/sciadv.adr2201)
Supplement: Supplementary file 3 — Data S1 to S9 [file sciadv.adr2201_data_s1_to_s9.zip › adr2201_data_5.xlsx]

## Sheet: V1
Num	Species	1	2	3	4	5	6	7	8	9	10	11	12	13	14	15	16	17	18	19	20	21	22	23	24	25	26	27	28	29	30	31	32	33	34	35	36	37	38	39	40	41	42	43	44	45	46	47	48
1	Austroprosboloides vandijki	0	0	0	0	0	0	?	?	0	?	0	0	0	0	0	0	0	0	0	0	0	0	0	2	0	0	0	0	1	0	0	0	0	0	0	0	?	0	0	0	0	?	?	?	?	0	0	0
2	Australiastroprosbole maculata	0	0	0	0	0	0	?	?	0	?	0	0	0	0	0	0	0	0	0	0	0	0	0	2	0	0	0	0	0	0	0	0	0	0	0	0	?	?	?	?	?	?	?	?	?	0	0	0
3	Gallodunstania grauvogeli	0	0	1	0	1	1	?	?	0	?	0	0	0	0	0	0	1	1	0	1	1	0	0	2	0	1	0	0	0	0	0	0	0	0	1	0	?	2	0	0	0	0	0	0	0	0	0	0
4	Fletcheriana triassica	?	1	1	0	1	1	0	0	1	0	0	0	0	0	0	0	1	0	1	1	?	?	1	0	0	1	0	0	0	0	0	0	0	0	1	0	?	2	0	0	0	0	0	0	0	0	0	0
5	Prosbolomorpha clara	1	0	0	0	0	0	?	?	0	?	0	0	0	0	0	0	0	0	0	1	1	0	0	0	0	0	0	0	0	0	0	0	0	0	0	0	?	2	0	0	0	0	0	?	?	0	0	0
6	Dunstania petrophila	0	0	1	0	0	1	0	0	0	0	0	0	0	0	0	0	1	0	0	1	1	0	1	0	0	1	0	0	1	0	0	0	0	0	0	0	?	2	0	0	0	0	?	?	0	1	0	0
7	Papiliontina dracomima	0	1	1	0	1	1	1	1	1	1	0	1	0	0	0	0	1	0	1	1	1	1	1	0	0	2	1	1	2	0	?	1	0	0	1	1	3	2	0	0	0	3	0	0	1	0	0	0
8	Papiliontina machaon	0	1	1	0	1	1	1	1	1	1	0	1	0	0	0	0	1	0	1	1	1	1	1	0	0	2	1	1	2	0	0	0	0	0	1	1	3	0	0	0	0	2	0	0	1	0	0	0
9	Papiliontina spectans	0	?	?	0	1	1	1	2	1	1	0	?	0	0	0	0	1	0	1	1	?	1	1	0	0	2	1	1	2	0	0	0	0	0	1	1	3	2	0	0	0	2	0	0	1	0	0	0
10	Karoontina magna	?	1	1	0	1	1	1	1	0	0	0	1	0	1	1	?	1	0	1	1	?	?	1	0	1	2	1	1	0	0	0	0	0	0	1	0	?	2	0	0	1	0	0	0	1	0	0	0
11	Hallakkungis amisanus	0	1	1	0	1	1	1	1	1	0	0	1	0	1	1	?	1	0	1	1	1	0	1	1	1	2	1	1	1	0	0	0	0	0	1	0	?	1	1	0	0	3	0	0	1	0	0	?
12	Suljuktocossus prosboloides	0	0	1	0	1	0	1	2	0	1	0	0	0	0	0	0	1	0	1	1	1	0	1	0	1	2	1	1	0	0	0	0	0	0	1	0	?	2	0	0	0	1	0	0	1	0	0	1
13	Phragmatoecites damesi	0	0	1	0	1	0	1	2	0	?	0	0	0	0	?	0	1	0	1	?	1	0	1	0	1	2	1	1	0	0	0	0	0	0	1	0	?	2	0	1	0	1	0	0	1	0	0	?
14	Palaeocossus jurassicus	1	0	1	0	1	1	1	2	0	?	0	0	0	0	0	0	1	0	1	1	1	0	1	0	1	2	1	1	2	0	0	0	0	0	1	0	?	2	0	0	0	1	0	0	1	0	0	1
15	Martynovocossus turgaiensis	0	0	1	0	1	1	1	2	0	2	0	0	0	0	0	0	1	0	1	1	1	0	1	0	1	2	1	1	0	0	0	0	0	0	1	0	?	2	?	1	0	1	0	0	1	0	0	1
16	Palaeontina oolitica	0	0	1	0	1	0	1	2	0	?	0	0	0	0	0	0	1	0	1	1	1	0	1	0	1	2	1	1	0	0	0	0	0	0	1	0	?	2	0	0	0	1	0	0	1	0	0	?
17	Synapocossus sciacchitanoae	0	0	1	0	1	0	1	2	0	2	0	0	0	0	0	0	1	0	1	0	1	0	1	0	1	2	1	1	0	0	0	0	0	0	1	0	?	2	0	1	0	1	0	0	1	1	0	1
18	Suljuktocossus yinae	0	0	1	0	1	0	1	2	0	2	0	0	0	0	0	0	1	0	1	1	1	0	1	0	1	2	1	1	0	0	0	0	0	0	1	0	?	2	0	0	0	1	0	0	1	1	0	1
19	Suljuktocossus coloratus	?	0	1	0	1	0	1	2	0	2	0	0	0	0	0	0	1	0	1	1	1	0	1	0	1	2	1	1	0	0	0	0	0	0	1	0	?	2	0	0	0	1	0	0	1	0	0	1
20	Suljuktocossus chifengensis	0	0	1	0	1	0	1	2	0	2	0	0	0	0	0	0	1	0	1	1	1	0	1	0	1	2	1	1	0	0	0	0	0	0	1	0	?	2	0	0	0	1	0	0	1	0	0	1
21	Sinopalaeocossus trinervus	0	0	1	0	1	1	1	2	0	2	0	0	0	0	0	0	1	0	1	1	1	0	1	0	1	2	1	1	0	0	0	0	0	0	1	0	?	2	0	1	0	1	0	0	1	0	0	1
22	Sinopalaeocossus longicaulis	0	0	1	0	1	0	1	2	2	2	0	0	0	0	0	0	1	0	1	1	1	0	1	0	1	2	1	1	0	0	0	0	0	0	1	?	?	2	0	1	0	1	?	?	?	0	0	1
23	Sinopalaeocossus laevis	0	0	1	0	1	1	0	2	0	2	0	0	0	0	0	0	1	0	1	1	1	0	1	0	1	2	1	1	2	0	0	0	0	0	1	0	?	2	0	1	0	1	0	0	1	0	0	1
24	Sinopalaeocossus fangi	0	0	1	0	1	0	1	2	2	2	0	0	0	0	0	0	1	0	1	1	1	0	1	0	1	2	1	1	0	0	0	0	0	0	1	0	?	2	0	1	0	1	0	0	1	0	0	1
25	Sinopalaeocossus amoenus	0	0	1	0	1	0	0	2	0	2	0	0	0	0	0	0	1	0	1	1	1	0	1	0	1	2	1	1	2	0	0	0	0	0	1	0	?	2	0	1	0	1	0	0	1	0	0	1
26	Ningchengia aspera	1	0	1	0	1	0	1	2	0	1	1	0	0	0	0	0	1	0	1	?	1	0	1	2	1	2	1	1	0	0	0	0	0	0	1	0	?	2	0	2	1	2	0	0	1	1	0	1
27	Martynovocossus punctulosus	0	0	1	0	1	1	1	2	0	2	0	0	0	0	0	0	1	0	1	1	1	0	1	0	1	2	1	1	0	0	0	0	0	0	1	0	?	2	0	0	0	1	0	0	1	0	0	1
28	Martynovocossus decorus	0	0	1	0	1	1	1	2	0	2	0	0	0	0	0	0	1	0	1	1	1	0	1	0	1	2	1	1	0	0	0	0	0	0	1	0	?	2	0	0	0	1	0	0	1	0	0	1
29	Martynovocossus cheni	0	0	1	0	1	1	1	2	0	2	0	0	0	0	0	0	1	0	1	1	1	0	1	0	1	2	1	1	0	0	0	0	0	0	1	0	?	2	0	0	0	1	0	0	1	0	0	1
30	Martynovocossus bellus	1	0	1	0	1	1	1	2	0	2	0	0	0	1	1	0	1	0	1	1	1	0	1	0	1	2	1	1	0	0	0	0	0	0	1	0	?	2	0	0	0	1	0	0	1	0	0	1
31	Eoiocossus validus	0	0	1	0	1	1	1	2	1	1	0	0	0	0	0	0	3	0	1	1	1	1	1	0	1	2	1	1	0	0	0	0	0	0	1	0	?	2	0	2	1	2	0	0	1	0	0	1
32	Eoiocossus giganteus	0	0	1	0	1	1	1	2	1	1	0	0	0	0	0	0	3	0	1	1	1	1	1	0	1	2	1	1	0	0	0	0	0	0	1	0	?	2	0	2	1	2	0	0	1	0	0	1
33	Eoiocossus conchatus	0	0	1	0	1	1	1	2	1	1	0	0	0	0	0	0	3	0	1	1	1	0	1	0	1	2	1	1	0	0	0	0	0	0	1	0	?	2	0	2	1	2	0	0	1	0	0	1
34	Abrocossus longus	0	0	1	0	1	0	1	4	0	1	0	1	0	0	0	0	3	0	1	1	1	0	1	0	1	2	1	1	0	0	0	0	1	0	1	0	?	2	0	2	1	2	0	0	1	0	0	1
35	Palaeontinodes angarensis	0	0	1	0	1	0	1	2	0	1	0	0	0	0	0	0	1	0	1	1	1	0	1	0	1	2	1	1	0	0	0	0	0	0	1	1	0	2	0	1	0	0	1	1	1	0	0	2
36	Ijacossus suchanovae	0	0	1	0	?	1	?	4	1	1	0	0	0	0	0	0	1	0	1	1	1	0	1	0	1	2	1	1	0	0	0	0	0	0	1	1	0	2	0	1	0	1	1	1	1	0	0	?
37	Palaeontinodes separatus	0	0	1	0	?	0	0	2	0	1	0	0	0	0	0	0	1	0	1	1	1	0	1	0	1	2	1	1	0	0	0	0	1	0	1	1	1	2	0	2	1	2	1	1	1	0	0	2
38	Palaeontinodes reshuitangensis	0	2	1	0	1	0	1	4	0	1	0	1	0	0	0	0	1	0	1	1	1	0	1	0	1	2	1	1	0	0	0	0	0	0	1	1	1	2	0	0	0	0	1	1	1	0	0	2
39	Palaeontinodes daohugouensis	0	0	1	0	1	0	1	4	0	1	0	0	0	0	0	0	1	0	1	1	1	0	1	0	1	2	1	1	0	0	0	0	1	0	1	1	1	2	0	0	0	1	1	1	1	0	0	2
40	Palaeontinodes cf shabarovi	0	2	1	0	1	0	1	4	0	1	0	1	0	0	0	0	1	0	1	1	1	0	1	0	1	2	1	1	0	0	0	0	0	0	1	1	1	2	0	0	0	0	1	1	1	0	0	2
41	Daohugoucossus shii	0	0	1	0	1	0	1	4	2	1	0	0	0	0	0	0	1	0	1	1	1	0	1	0	1	2	1	1	0	0	0	0	0	0	1	1	1	2	0	0	0	1	1	1	1	1	0	2
42	Daohugoucossus parallelivenius	0	2	1	1	1	0	1	4	2	1	0	0	0	0	0	0	1	0	1	1	1	0	1	0	1	2	1	1	0	0	0	0	0	0	1	1	2	2	0	0	0	1	0	1	1	1	0	2
43	Daohugoucossus lii	0	2	1	1	1	0	1	2	2	1	0	1	0	0	0	0	1	0	1	1	1	0	1	0	1	2	1	1	0	0	0	0	0	0	1	1	2	2	0	0	0	1	0	1	1	1	0	2
44	Cladocossus undulatus	0	0	1	1	1	1	1	2	0	1	0	0	0	0	0	0	1	0	1	1	1	0	1	0	1	2	1	1	0	0	0	0	0	1	1	1	1	2	0	1	0	1	1	1	1	1	0	?
45	Cicadomorpha guancaishanensis	1	2	2	1	1	1	1	?	1	1	0	1	0	0	0	0	1	0	1	1	1	0	1	0	1	2	1	1	0	0	0	0	0	0	1	1	1	2	0	0	1	1	1	1	1	1	0	2
46	Talbragarocossus jurassicus	0	2	2	1	1	0	1	1	1	0	0	1	0	0	0	0	1	0	1	1	1	0	1	0	1	2	1	1	0	0	0	0	0	0	1	0	?	2	?	0	0	?	1	1	1	1	0	2
47	Prolystra lithographica	0	2	2	1	?	0	?	3	?	0	0	1	0	2	2	0	3	0	1	?	1	0	1	0	1	2	1	1	0	0	0	0	0	0	1	0	?	2	0	0	0	1	1	1	1	1	0	2
48	Eocicada microcephala	0	2	2	1	?	0	?	3	?	0	0	1	0	2	2	0	3	0	1	?	1	0	1	0	1	2	1	1	0	0	0	0	0	0	1	0	?	2	0	0	0	1	1	1	1	1	0	2
49	Cicadomorpha parula	1	2	2	1	1	1	1	2	0	1	0	1	0	0	0	0	1	0	1	1	1	0	1	0	1	2	1	1	0	0	0	0	0	0	1	1	1	2	0	0	0	1	1	1	1	1	0	2
50	Cicadomorpha milva	1	2	2	1	1	1	1	2	0	1	0	1	0	0	0	0	1	0	1	1	1	0	1	0	1	2	1	1	2	0	0	0	0	0	1	1	1	2	0	0	0	1	1	1	1	1	0	2
51	Archipsyche eichstattensis	0	2	2	1	?	0	?	3	?	0	0	1	0	2	2	0	1	0	1	1	1	0	1	0	1	2	1	1	0	0	0	0	0	?	1	0	?	2	0	0	0	1	1	1	1	1	0	2
52	Cicadomorpha sp1	1	2	2	1	1	1	1	2	2	1	0	1	0	0	0	0	1	0	1	1	1	0	1	0	1	2	1	1	0	0	0	0	0	0	1	1	1	2	0	1	0	1	1	1	1	1	0	2
53	Ilerdocossus prowsei	?	2	2	1	1	0	1	3	2	0	0	1	0	2	2	0	3	0	1	1	1	0	1	0	1	2	1	1	0	0	0	0	0	0	1	0	?	2	0	0	0	1	1	?	1	1	0	2
54	Cicadomorpha sp2	?	2	2	1	?	?	?	?	?	?	0	?	0	0	0	0	1	0	1	1	?	?	1	0	1	2	1	1	0	0	0	0	0	0	1	1	1	2	?	1	0	?	1	1	1	1	0	2
55	Yanocossus guoi	0	0	1	0	1	0	1	3	2	0	1	1	0	2	2	1	1	0	1	1	1	0	1	0	1	2	1	1	0	0	0	1	0	0	1	0	?	2	0	?	0	?	1	1	1	1	1	2
56	Yanocossus cf guoi	0	0	1	0	1	0	?	3	?	0	0	1	0	2	2	1	1	0	1	1	1	0	1	0	1	2	1	1	0	0	0	1	0	0	1	0	?	2	0	1	0	1	1	1	1	1	1	2
57	Pachypsyche vidali	0	2	2	1	1	0	1	0	2	0	0	1	0	2	2	0	3	0	1	1	1	0	1	0	1	2	1	1	0	0	0	0	0	0	1	0	?	2	0	0	0	1	1	1	1	1	0	2
58	Miracossus ingentius	0	0	1	0	1	0	2	3	2	0	1	1	0	2	2	1	1	0	1	1	1	1	1	0	1	2	1	1	0	0	?	1	1	0	1	0	?	2	0	1	0	1	1	1	1	1	1	2
59	Ilerdocossus villaltai	0	2	2	1	1	0	1	?	?	0	0	1	0	2	2	0	1	0	1	1	1	0	1	0	1	2	1	?	2	0	0	0	0	0	1	0	?	2	0	0	0	1	1	1	1	1	0	2
60	Ilerdocossus pulcherrima	0	2	2	1	?	0	?	3	?	0	0	1	0	2	2	0	3	0	1	1	1	0	1	0	1	2	1	1	2	0	0	0	0	0	1	0	?	2	0	0	0	1	1	1	1	1	0	2
61	Ilerdocossus ningchengensis	0	2	2	1	1	0	1	3	0	0	0	1	0	2	2	0	1	0	1	1	1	0	1	0	1	2	1	1	0	0	0	0	0	0	1	0	?	2	0	0	0	1	1	1	1	1	0	2
62	Ilerdocossus hui	0	2	2	1	1	0	1	2	2	0	0	1	0	2	2	0	3	0	1	1	1	0	1	0	1	2	1	1	0	0	0	0	0	0	1	0	?	2	0	0	0	1	1	1	1	1	0	2
63	Ilerdocossus fengningensis	0	2	2	1	1	0	1	3	2	0	0	1	0	2	2	0	3	0	1	1	1	0	1	0	1	2	1	1	2	0	0	0	0	0	1	0	?	2	0	0	0	1	1	1	1	1	0	2
64	Ilerdocossus exiguus	0	2	2	1	1	0	?	3	2	0	0	1	0	2	2	0	3	0	1	1	1	0	1	0	1	2	1	1	0	0	0	0	0	0	1	0	?	2	0	1	0	1	1	1	1	1	0	2
65	Ilerdocossus dissidens	?	2	2	1	1	0	1	3	?	0	0	1	0	2	2	0	3	0	1	1	1	0	1	0	1	2	1	1	0	0	0	1	0	0	1	0	?	2	0	0	0	1	1	?	1	0	0	2
66	Ilerdocossus beipiaoensis	0	2	2	1	1	0	1	3	2	0	0	1	0	2	2	0	3	0	1	1	1	0	1	0	1	2	1	1	0	0	0	0	0	0	1	0	?	2	0	1	0	1	1	1	1	1	0	2
67	Parawonnacottella penneyi	0	2	2	1	?	0	1	3	0	0	0	1	0	2	2	0	1	0	1	1	1	0	1	0	1	2	1	1	0	0	0	0	0	0	1	0	?	2	0	0	0	1	1	1	1	1	0	2
68	Parawonnacottella araripensis	0	2	2	1	1	0	1	3	0	0	0	1	1	2	2	0	1	0	1	1	1	0	1	0	1	2	1	1	0	0	0	0	0	0	1	0	?	2	0	0	0	1	1	1	1	1	0	2
69	Cratocossus magnus	0	2	2	1	?	0	?	?	0	0	0	1	0	2	2	0	3	0	1	1	1	0	1	0	1	2	1	1	0	1	1	?	?	0	1	0	?	3	2	3	0	1	1	1	1	1	0	2
70	Colossocossus rugosa	0	2	2	1	1	0	?	?	0	0	0	1	?	2	2	0	3	0	1	1	1	0	1	0	1	2	1	1	0	1	1	0	?	0	1	0	?	2	0	3	0	1	?	?	?	1	0	2
71	Colossocossus loveridgei	0	2	2	1	1	0	?	?	0	0	0	1	1	2	2	0	3	0	1	1	1	0	1	0	1	2	1	1	?	1	1	?	?	0	1	0	?	2	2	3	0	1	1	1	1	1	0	2
72	Colossocossus giganticus	0	2	2	1	1	0	?	?	0	0	0	1	1	2	2	0	3	0	1	?	1	0	1	0	1	2	1	1	0	1	1	0	?	0	1	?	?	2	2	3	0	1	1	?	1	1	0	2
73	Colossocossus bechlyi	0	2	2	1	1	0	?	3	0	0	0	1	1	2	2	0	3	0	1	1	1	0	1	0	1	2	1	1	2	1	1	?	?	0	1	0	?	2	0	3	0	1	1	1	1	1	0	2
74	Colossocossus acutus	0	2	2	1	1	0	?	3	0	0	0	1	0	2	2	0	3	0	1	1	1	0	1	0	1	2	1	1	0	1	1	0	?	0	1	0	?	2	0	3	0	1	1	1	1	1	0	2
75	Baeocossus muratai	0	2	2	1	1	0	1	3	0	0	0	1	1	2	2	0	3	0	1	1	1	0	1	0	1	2	1	1	0	0	0	0	0	0	1	0	?	2	0	0	0	1	1	1	1	1	0	2
76	Baeocossus fortunatus	0	2	2	1	?	0	1	3	0	0	0	1	1	2	2	0	1	0	1	1	1	0	1	0	1	2	1	1	0	0	0	0	0	0	1	0	?	2	0	0	0	0	1	1	1	1	0	2
[truncated: 38 more columns]

## Sheet: Sheet1
1	-	0	0	0	0	0	0	?	?	0	?	0	0	0	0	0	0	0	0	0	0	0	0	0	2	0	0	0	0	1	0	0	0	0	0	0	0	?	0	0	0	0	?	?	?	?	0	0	0
2	-	0	0	0	0	0	0	?	?	0	?	0	0	0	0	0	0	0	0	0	0	0	0	0	2	0	0	0	0	0	0	0	0	0	0	0	0	?	?	?	?	?	?	?	?	?	0	0	0
3	-	0	0	1	0	1	1	?	?	0	?	0	0	0	0	0	0	1	1	0	1	1	0	0	2	0	1	0	0	0	0	0	0	0	0	1	0	?	2	0	0	0	0	0	0	0	0	0	0
4	-	?	1	1	0	1	1	0	0	1	0	0	0	0	0	0	0	1	0	1	1	?	?	1	0	0	1	0	0	0	0	0	0	0	0	1	0	?	2	0	0	0	0	0	0	0	0	0	0
5	-	1	0	0	0	0	0	?	?	0	?	0	0	0	0	0	0	0	0	0	1	1	0	0	0	0	0	0	0	0	0	0	0	0	0	0	0	?	2	0	0	0	0	0	?	?	0	0	0
6	-	0	0	1	0	0	1	0	0	0	0	0	0	0	0	0	0	1	0	0	1	1	0	1	0	0	1	0	0	1	0	0	0	0	0	0	0	?	2	0	0	0	0	?	?	0	1	0	0
7	-	0	1	1	0	1	1	1	1	1	1	0	1	0	0	0	0	1	0	1	1	1	1	1	0	0	2	1	1	2	0	?	1	0	0	1	1	3	2	0	0	0	3	0	0	1	0	0	0
8	-	0	1	1	0	1	1	1	1	1	1	0	1	0	0	0	0	1	0	1	1	1	1	1	0	0	2	1	1	2	0	0	0	0	0	1	1	3	0	0	0	0	2	0	0	1	0	0	0
9	-	0	?	?	0	1	1	1	2	1	1	0	?	0	0	0	0	1	0	1	1	?	1	1	0	0	2	1	1	2	0	0	0	0	0	1	1	3	2	0	0	0	2	0	0	1	0	0	0
10	-	?	1	1	0	1	1	1	1	0	0	0	1	0	1	1	?	1	0	1	1	?	?	1	0	1	2	1	1	0	0	0	0	0	0	1	0	?	2	0	0	1	0	0	0	1	0	0	0
11	-	0	1	1	0	1	1	1	1	1	0	0	1	0	1	1	?	1	0	1	1	1	0	1	1	1	2	1	1	1	0	0	0	0	0	1	0	?	1	1	0	0	3	0	0	1	0	0	?
12	-	0	0	1	0	1	0	1	2	0	1	0	0	0	0	0	0	1	0	1	1	1	0	1	0	1	2	1	1	0	0	0	0	0	0	1	0	?	2	0	0	0	1	0	0	1	0	0	1
13	-	0	0	1	0	1	0	1	2	0	?	0	0	0	0	?	0	1	0	1	?	1	0	1	0	1	2	1	1	0	0	0	0	0	0	1	0	?	2	0	1	0	1	0	0	1	0	0	?
14	-	1	0	1	0	1	1	1	2	0	?	0	0	0	0	0	0	1	0	1	1	1	0	1	0	1	2	1	1	2	0	0	0	0	0	1	0	?	2	0	0	0	1	0	0	1	0	0	1
15	-	0	0	1	0	1	1	1	2	0	2	0	0	0	0	0	0	1	0	1	1	1	0	1	0	1	2	1	1	0	0	0	0	0	0	1	0	?	2	?	1	0	1	0	0	1	0	0	1
16	-	0	0	1	0	1	0	1	2	0	?	0	0	0	0	0	0	1	0	1	1	1	0	1	0	1	2	1	1	0	0	0	0	0	0	1	0	?	2	0	0	0	1	0	0	1	0	0	?
17	-	0	0	1	0	1	0	1	2	0	2	0	0	0	0	0	0	1	0	1	0	1	0	1	0	1	2	1	1	0	0	0	0	0	0	1	0	?	2	0	1	0	1	0	0	1	1	0	1
18	-	0	0	1	0	1	0	1	2	0	2	0	0	0	0	0	0	1	0	1	1	1	0	1	0	1	2	1	1	0	0	0	0	0	0	1	0	?	2	0	0	0	1	0	0	1	1	0	1
19	-	?	0	1	0	1	0	1	2	0	2	0	0	0	0	0	0	1	0	1	1	1	0	1	0	1	2	1	1	0	0	0	0	0	0	1	0	?	2	0	0	0	1	0	0	1	0	0	1
20	-	0	0	1	0	1	0	1	2	0	2	0	0	0	0	0	0	1	0	1	1	1	0	1	0	1	2	1	1	0	0	0	0	0	0	1	0	?	2	0	0	0	1	0	0	1	0	0	1
21	-	0	0	1	0	1	1	1	2	0	2	0	0	0	0	0	0	1	0	1	1	1	0	1	0	1	2	1	1	0	0	0	0	0	0	1	0	?	2	0	1	0	1	0	0	1	0	0	1
22	-	0	0	1	0	1	0	1	2	2	2	0	0	0	0	0	0	1	0	1	1	1	0	1	0	1	2	1	1	0	0	0	0	0	0	1	?	?	2	0	1	0	1	?	?	?	0	0	1
23	-	0	0	1	0	1	1	0	2	0	2	0	0	0	0	0	0	1	0	1	1	1	0	1	0	1	2	1	1	2	0	0	0	0	0	1	0	?	2	0	1	0	1	0	0	1	0	0	1
24	-	0	0	1	0	1	0	1	2	2	2	0	0	0	0	0	0	1	0	1	1	1	0	1	0	1	2	1	1	0	0	0	0	0	0	1	0	?	2	0	1	0	1	0	0	1	0	0	1
25	-	0	0	1	0	1	0	0	2	0	2	0	0	0	0	0	0	1	0	1	1	1	0	1	0	1	2	1	1	2	0	0	0	0	0	1	0	?	2	0	1	0	1	0	0	1	0	0	1
26	-	1	0	1	0	1	0	1	2	0	1	2	0	0	0	0	0	1	0	1	?	1	0	1	2	1	2	1	1	0	0	0	0	0	0	1	0	?	2	0	2	1	2	0	0	1	1	0	1
27	-	0	0	1	0	1	1	1	2	0	2	0	0	0	0	0	0	1	0	1	1	1	0	1	0	1	2	1	1	0	0	0	0	0	0	1	0	?	2	0	0	0	1	0	0	1	0	0	1
28	-	0	0	1	0	1	1	1	2	0	2	0	0	0	0	0	0	1	0	1	1	1	0	1	0	1	2	1	1	0	0	0	0	0	0	1	0	?	2	0	0	0	1	0	0	1	0	0	1
29	-	0	0	1	0	1	1	1	2	0	2	0	0	0	0	0	0	1	0	1	1	1	0	1	0	1	2	1	1	0	0	0	0	0	0	1	0	?	2	0	0	0	1	0	0	1	0	0	1
30	-	1	0	1	0	1	1	1	2	0	2	0	0	0	1	1	0	1	0	1	1	1	0	1	0	1	2	1	1	0	0	0	0	0	0	1	0	?	2	0	0	0	1	0	0	1	0	0	1
31	-	0	0	1	0	1	1	1	2	1	1	0	0	0	0	0	0	3	0	1	1	1	1	1	0	1	2	1	1	0	0	0	0	0	0	1	0	?	2	0	2	1	2	0	0	1	0	0	1
32	-	0	0	1	0	1	1	1	2	1	1	0	0	0	0	0	0	3	0	1	1	1	1	1	0	1	2	1	1	0	0	0	0	0	0	1	0	?	2	0	2	1	2	0	0	1	0	0	1
33	-	0	0	1	0	1	1	1	2	1	1	0	0	0	0	0	0	3	0	1	1	1	0	1	0	1	2	1	1	0	0	0	0	0	0	1	0	?	2	0	2	1	2	0	0	1	0	0	1
34	-	0	0	1	0	1	0	1	4	0	1	0	1	0	0	0	0	3	0	1	1	1	0	1	0	1	2	1	1	0	0	0	0	1	0	1	0	?	2	0	2	1	2	0	0	1	0	0	1
35	-	0	0	1	0	1	0	1	2	0	1	0	0	0	0	0	0	1	0	1	1	1	0	1	0	1	2	1	1	0	0	0	0	0	0	1	1	0	2	0	1	0	0	1	1	1	0	0	2
36	-	0	0	1	0	?	1	?	4	1	1	0	0	0	0	0	0	1	0	1	1	1	0	1	0	1	2	1	1	0	0	0	0	0	0	1	1	0	2	0	1	0	1	1	1	1	0	0	?
37	-	0	0	1	0	?	0	0	2	0	1	0	0	0	0	0	0	1	0	1	1	1	0	1	0	1	2	1	1	0	0	0	0	1	0	1	1	1	2	0	2	1	2	1	1	1	0	0	2
38	-	0	2	1	0	1	0	1	4	0	1	0	1	0	0	0	0	1	0	1	1	1	0	1	0	1	2	1	1	0	0	0	0	0	0	1	1	1	2	0	0	0	0	1	1	1	0	0	2
39	-	0	0	1	0	1	0	1	4	0	1	0	0	0	0	0	0	1	0	1	1	1	0	1	0	1	2	1	1	0	0	0	0	1	0	1	1	1	2	0	0	0	1	1	1	1	0	0	2
40	-	0	2	1	0	1	0	1	4	0	1	0	1	0	0	0	0	1	0	1	1	1	0	1	0	1	2	1	1	0	0	0	0	0	0	1	1	1	2	0	0	0	0	1	1	1	0	0	2
41	-	0	0	1	0	1	0	1	4	2	1	0	0	0	0	0	0	1	0	1	1	1	0	1	0	1	2	1	1	0	0	0	0	0	0	1	1	1	2	0	0	0	1	1	1	1	1	0	2
42	-	0	2	1	1	1	0	1	4	2	1	0	0	0	0	0	0	1	0	1	1	1	0	1	0	1	2	1	1	0	0	0	0	0	0	1	1	2	2	0	0	0	1	0	1	1	1	0	2
43	-	0	2	1	1	1	0	1	2	2	1	0	1	0	0	0	0	1	0	1	1	1	0	1	0	1	2	1	1	0	0	0	0	0	0	1	1	2	2	0	0	0	1	0	1	1	1	0	2
44	-	0	0	1	1	1	1	1	2	0	1	0	0	0	0	0	0	1	0	1	1	1	0	1	0	1	2	1	1	0	0	0	0	0	1	1	1	1	2	0	1	0	1	1	1	1	1	0	?
45	-	1	2	2	1	1	1	1	?	1	1	0	1	0	0	0	0	1	0	1	1	1	0	1	0	1	2	1	1	0	0	0	0	0	0	1	1	1	2	0	0	1	1	1	1	1	1	0	2
46	-	0	2	2	1	1	0	1	1	1	0	0	1	0	0	0	0	1	0	1	1	1	0	1	0	1	2	1	1	0	0	0	0	0	0	1	0	?	2	?	0	0	?	1	1	1	1	0	2
47	-	0	2	2	1	?	0	?	3	?	0	0	1	0	2	2	0	3	0	1	?	1	0	1	0	1	2	1	1	0	0	0	0	0	0	1	0	?	2	0	0	0	1	1	1	1	1	0	2
48	-	0	2	2	1	?	0	?	3	?	0	0	1	0	2	2	0	3	0	1	?	1	0	1	0	1	2	1	1	0	0	0	0	0	0	1	0	?	2	0	0	0	1	1	1	1	1	0	2
49	-	1	2	2	1	1	1	1	2	0	1	0	1	0	0	0	0	1	0	1	1	1	0	1	0	1	2	1	1	0	0	0	0	0	0	1	1	1	2	0	0	0	1	1	1	1	1	0	2
50	-	1	2	2	1	1	1	1	2	0	1	0	1	0	0	0	0	1	0	1	1	1	0	1	0	1	2	1	1	2	0	0	0	0	0	1	1	1	2	0	0	0	1	1	1	1	1	0	2
51	-	0	2	2	1	?	0	?	3	?	0	0	1	0	2	2	0	1	0	1	1	1	0	1	0	1	2	1	1	0	0	0	0	0	?	1	0	?	2	0	0	0	1	1	1	1	1	0	2
52	-	1	2	2	1	1	1	1	2	2	1	0	1	0	0	0	0	1	0	1	1	1	0	1	0	1	2	1	1	0	0	0	0	0	0	1	1	1	2	0	1	0	1	1	1	1	1	0	2
53	-	?	2	2	1	1	0	1	3	2	0	0	1	0	2	2	0	3	0	1	1	1	0	1	0	1	2	1	1	0	0	0	0	0	0	1	0	?	2	0	0	0	1	1	?	1	1	0	2
54	-	?	2	2	1	?	?	?	?	?	?	0	?	0	0	0	0	1	0	1	1	?	?	1	0	1	2	1	1	0	0	0	0	0	0	1	1	1	2	?	1	0	?	1	1	1	1	0	2
55	-	0	0	1	0	1	0	1	3	2	0	2	1	0	2	2	1	1	0	1	1	1	0	1	0	1	2	1	1	0	0	0	1	0	0	1	0	?	2	0	?	0	?	1	1	1	1	1	2
56	-	0	0	1	0	1	0	?	3	?	0	0	1	0	2	2	1	1	0	1	1	1	0	1	0	1	2	1	1	0	0	0	1	0	0	1	0	?	2	0	1	0	1	1	1	1	1	1	2
57	-	0	2	2	1	1	0	1	0	2	0	0	1	0	2	2	0	3	0	1	1	1	0	1	0	1	2	1	1	0	0	0	0	0	0	1	0	?	2	0	0	0	1	1	1	1	1	0	2
58	-	0	0	1	0	1	0	2	3	2	0	2	1	0	2	2	1	1	0	1	1	1	1	1	0	1	2	1	1	0	0	?	1	1	0	1	0	?	2	0	1	0	1	1	1	1	1	1	2
59	-	0	2	2	1	1	0	1	?	?	0	0	1	0	2	2	0	1	0	1	1	1	0	1	0	1	2	1	?	2	0	0	0	0	0	1	0	?	2	0	0	0	1	1	1	1	1	0	2
60	-	0	2	2	1	?	0	?	3	?	0	0	1	0	2	2	0	3	0	1	1	1	0	1	0	1	2	1	1	2	0	0	0	0	0	1	0	?	2	0	0	0	1	1	1	1	1	0	2
61	-	0	2	2	1	1	0	1	3	0	0	0	1	0	2	2	0	1	0	1	1	1	0	1	0	1	2	1	1	0	0	0	0	0	0	1	0	?	2	0	0	0	1	1	1	1	1	0	2
62	-	0	2	2	1	1	0	1	2	2	0	0	1	0	2	2	0	3	0	1	1	1	0	1	0	1	2	1	1	0	0	0	0	0	0	1	0	?	2	0	0	0	1	1	1	1	1	0	2
63	-	0	2	2	1	1	0	1	3	2	0	0	1	0	2	2	0	3	0	1	1	1	0	1	0	1	2	1	1	2	0	0	0	0	0	1	0	?	2	0	0	0	1	1	1	1	1	0	2
64	-	0	2	2	1	1	0	?	3	2	0	0	1	0	2	2	0	3	0	1	1	1	0	1	0	1	2	1	1	0	0	0	0	0	0	1	0	?	2	0	1	0	1	1	1	1	1	0	2
65	-	?	2	2	1	1	0	1	3	?	0	0	1	0	2	2	0	3	0	1	1	1	0	1	0	1	2	1	1	0	0	0	1	0	0	1	0	?	2	0	0	0	1	1	?	1	0	0	2
66	-	0	2	2	1	1	0	1	3	2	0	0	1	0	2	2	0	3	0	1	1	1	0	1	0	1	2	1	1	0	0	0	0	0	0	1	0	?	2	0	1	0	1	1	1	1	1	0	2
67	-	0	2	2	1	?	0	1	3	0	0	0	1	0	2	2	0	1	0	1	1	1	0	1	0	1	2	1	1	0	0	0	0	0	0	1	0	?	2	0	0	0	1	1	1	1	1	0	2
68	-	0	2	2	1	1	0	1	3	0	0	0	1	1	2	2	0	1	0	1	1	1	0	1	0	1	2	1	1	0	0	0	0	0	0	1	0	?	2	0	0	0	1	1	1	1	1	0	2
69	-	0	2	2	1	?	0	?	?	0	0	0	1	0	2	2	0	3	0	1	1	1	0	1	0	1	2	1	1	0	1	1	?	?	0	1	0	?	3	2	3	0	1	1	1	1	1	0	2
70	-	0	2	2	1	1	0	?	?	0	0	0	1	?	2	2	0	3	0	1	1	1	0	1	0	1	2	1	1	0	1	1	0	?	0	1	0	?	2	0	3	0	1	?	?	?	1	0	2
71	-	0	2	2	1	1	0	?	?	0	0	0	1	1	2	2	0	3	0	1	1	1	0	1	0	1	2	1	1	?	1	1	?	?	0	1	0	?	2	2	3	0	1	1	1	1	1	0	2
72	-	0	2	2	1	1	0	?	?	0	0	0	1	1	2	2	0	3	0	1	?	1	0	1	0	1	2	1	1	0	1	1	0	?	0	1	?	?	2	2	3	0	1	1	?	1	1	0	2
73	-	0	2	2	1	1	0	?	3	0	0	0	1	1	2	2	0	3	0	1	1	1	0	1	0	1	2	1	1	2	1	1	?	?	0	1	0	?	2	0	3	0	1	1	1	1	1	0	2
74	-	0	2	2	1	1	0	?	3	0	0	0	1	0	2	2	0	3	0	1	1	1	0	1	0	1	2	1	1	0	1	1	0	?	0	1	0	?	2	0	3	0	1	1	1	1	1	0	2
75	-	0	2	2	1	1	0	1	3	0	0	0	1	1	2	2	0	3	0	1	1	1	0	1	0	1	2	1	1	0	0	0	0	0	0	1	0	?	2	0	0	0	1	1	1	1	1	0	2
76	-	0	2	2	1	?	0	1	3	0	0	0	1	1	2	2	0	1	0	1	1	1	0	1	0	1	2	1	1	0	0	0	0	0	0	1	0	?	2	0	0	0	0	1	1	1	1	0	2
[truncated: 38 more columns]

## Sheet: Group
1	"	"	，	"1"，	"1"，
2	"	"	，	"2"，	"2"，
3	"	"	，	"3"，	"3"，
4	"	"	，	"4"，	"4"，
5	"	"	，	"5"，	"5"，
6	"	"	，	"6"，	"6"，
7	"	"	，	"7"，	"7"，
8	"	"	，	"8"，	"8"，
9	"	"	，	"9"，	"9"，
10	"	"	，	"10"，	"10"，
11	"	"	，	"11"，	"11"，
12	"	"	，	"12"，	"12"，
13	"	"	，	"13"，	"13"，
14	"	"	，	"14"，	"14"，
15	"	"	，	"15"，	"15"，
16	"	"	，	"16"，	"16"，
17	"	"	，	"17"，	"17"，
18	"	"	，	"18"，	"18"，
19	"	"	，	"19"，	"19"，
20	"	"	，	"20"，	"20"，
21	"	"	，	"21"，	"21"，
22	"	"	，	"22"，	"22"，
23	"	"	，	"23"，	"23"，
24	"	"	，	"24"，	"24"，
25	"	"	，	"25"，	"25"，
26	"	"	，	"26"，	"26"，
27	"	"	，	"27"，	"27"，
28	"	"	，	"28"，	"28"，
29	"	"	，	"29"，	"29"，
30	"	"	，	"30"，	"30"，
31	"	"	，	"31"，	"31"，
32	"	"	，	"32"，	"32"，
33	"	"	，	"33"，	"33"，
34	"	"	，	"34"，	"34"，
35	"	"	，	"35"，	"35"，
36	"	"	，	"36"，	"36"，
37	"	"	，	"37"，	"37"，
38	"	"	，	"38"，	"38"，
39	"	"	，	"39"，	"39"，
40	"	"	，	"40"，	"40"，
41	"	"	，	"41"，	"41"，
42	"	"	，	"42"，	"42"，
43	"	"	，	"43"，	"43"，
44	"	"	，	"44"，	"44"，
45	"	"	，	"45"，	"45"，
46	"	"	，	"46"，	"46"，
47	"	"	，	"47"，	"47"，
48	"	"	，	"48"，	"48"，
49	"	"	，	"49"，	"49"，
50	"	"	，	"50"，	"50"，
51	"	"	，	"51"，	"51"，
52	"	"	，	"52"，	"52"，
53	"	"	，	"53"，	"53"，
54	"	"	，	"54"，	"54"，
55	"	"	，	"55"，	"55"，
56	"	"	，	"56"，	"56"，
57	"	"	，	"57"，	"57"，
58	"	"	，	"58"，	"58"，
59	"	"	，	"59"，	"59"，
60	"	"	，	"60"，	"60"，
61	"	"	，	"61"，	"61"，
62	"	"	，	"62"，	"62"，
63	"	"	，	"63"，	"63"，
64	"	"	，	"64"，	"64"，
65	"	"	，	"65"，	"65"，
66	"	"	，	"66"，	"66"，
67	"	"	，	"67"，	"67"，
68	"	"	，	"68"，	"68"，
69	"	"	，	"69"，	"69"，
70	"	"	，	"70"，	"70"，
71	"	"	，	"71"，	"71"，
72	"	"	，	"72"，	"72"，
73	"	"	，	"73"，	"73"，

## Sheet: 总-0
编号	全部统计	胸	前翅	后翅	Ages	Ages-	Formation	Locality	References
2	Abrocossus longus Wang and Zhang, 2007		有	x		Callovian to Callovian (164.7 - 155.7 Ma)	Jiulongshan Formation	Daohugou, Nei Mongol, China
3	Archipsyche eichstattensis Handlirsch, 1906		有	x		Early/Lower Tithonian (150.8 - 145.5 Ma)	Solnhofen Formation	Solnhofen, Bayern, Germany
4	Asiocossus subcostalis (删)		x	x
	Baeocossus finchae Menon et al. 2005	有	x	x		Crato Formation (Araripe Group), Late/Upper Aptian (122.5 - 112.6 Ma)	Crato Formation (Araripe Group),	Crato Ceará, Brazil
5	Baeocossus fortunatus Menon and Heads, 2005		有	x		Late/Upper Aptian (122.5 - 112.7 Ma)	Crato Formation (Araripe Group),	Crato Ceará, Brazil
6	Baeocossus muratai Ueda, 2008	有	有	有
7	Cicadomorpha guancaishanensis Fu et al., 2020	有	有	有			Tiaojishan Formation	Western Liaoning, northeastern China
8	Cicadomorpha milva Shcherbakov, 1988		有	有		150.8 to 145.4 Ma	Glushkovo Formation of the Russian Federation	Daya locality, Chita, Russian Federation
9	Cicadomorpha parula Shcherbakov, 1988		有	有		150.8 to 145.5 Ma	Ukurei Formation of the Russian Federation	Shev'ya site, Chita, Russian Federation
10	Cladocossus undulatus Wang and Ren, 2009		有	x		Callovian to Callovian (164.7 - 155.7 Ma)	Jiulongshan Formation	Daohugou, Nei Mongol, China
11	Colossocossus acutus Ueda, 2008		有	x
12	Colossocossus bechleyi Menon and Heads, 2005		有	x		Late/Upper Aptian (122.5 - 112.6 Ma)	Crato Formation	Crato Ceará, Brazil
13	Colossocossus giganticus Menon et al., 2007		有	x		Late/Upper Aptian (122.5 - 112.7 Ma)	Crato Formation	Crato Ceará, Brazil
14	Colossocossus rugosa Menon et al., 2005		有	x		Late/Upper Aptian (122.5 - 112.8 Ma)	Crato Formation	Crato Ceará, Brazil
15	Colossocossus loveridgei Menon et al., 2005		有	x		Late/Upper Aptian (122.5 - 112.9 Ma)	Crato Formation	Crato Ceará, Brazil
16	Cratocossus magnus Martins-Neto 1998		有	x		Late/Upper Aptian (122.5 - 112.9 Ma)	Crato Formation	Crato Ceará, Brazil
17	Cricocossus paradoxus Wang and Ren 2009		有	x		Callovian to Callovian (164.7 - 155.7 Ma)	Jiulongshan Formation	Daohugou, Nei Mongol, Chin
	Cyllonium boisduvalianum Westwood 1854		x	x
	Cyllonium hewitsonianum Westwood 1854		x	x
18	Daohugoucossus lii Wang et al., 2007		有	x		Callovian to Callovian (164.7 - 155.7 Ma)	Jiulongshan Formation	Daohugou, Nei Mongol, Chin
19	Daohugoucossus parallelivenius Wang et al., 2007		有	x		Callovian to Callovian (164.7 - 155.7 Ma)	Jiulongshan Formation	Daohugou, Nei Mongol, Chin
20	Daohugoucossus shii Wang et al., 2007(删)	有	有	x		Callovian to Callovian (164.7 - 155.7 Ma)	Jiulongshan Formation	Daohugou, Nei Mongol, Chin
21	Daohugoucossus solutus Wang et al. 2006		x	有		Callovian to Callovian (164.7 - 155.7 Ma)	Jiulongshan Formation	Daohugou, Nei Mongol, Chin
23	Eocicada microcephala Oppenheim, 1888		有	x		Early/Lower Tithonian (150.8 - 145.5 Ma)	Solnhofen Formation	Solnhofen (BSPGM Munich coll) Bayern, Germany
24	Eoiocossus conchatus Wang et al., 2021		有	有
25	Eoiocossus giganteus Wang et al. 2007		有	x		Late/Upper Aptian (122.5 - 112.6 Ma)	Crato Formation (Araripe Group)	Crato Ceará, Brazil
26	Eoiocossus validus Wang et al., 2006		有	x		Callovian to Callovian (164.7 - 155.7 Ma)	Jiulongshan Formation	Daohugou, Nei Mongol, Chin
28	Gansucossus luanpingensis Hong 1983		x	有		Callovian to Callovian (164.7 - 155.7 Ma)	Jiulongshan Formation	Luoping County, Hebei, China
29	Gansucossus pectinatus Hong 1982		x	有		Aalenian to Aalenian (175.6 - 167.7 Ma)	Dashankou Formation	Subei County Gansu, China
30	Gansucossus typicus Wang et al. 2006		x	有		Callovian to Callovian (164.7 - 155.7 Ma)	Jiulongshan Formation	Daohugou, Nei Mongol, Chin
31	Hallakkungis amisanus Nam et al. 2017		有	x		Callovian to Callovian (164.7 - 155.7 Ma)	Jiulongshan Formation	Daohugou, Nei Mongol, Chin
32	Ijacossus suchanovae Becker-Migdisova 1950		有	x		Toarcian (183.0 - 175.6 Ma)	Cheremkhovskaya Formation	Iya Locality， Irkutsk, Russian Federation
33	Ilerdocossus beipiaoensis Ren et al., 1998	有	有	有		Late/Upper Barremian (130.0 - 125.5 Ma)	Yixian Formation	Chaomidian Village Liaoning, China
34	Ilerdocossus dissidens Li et al., 2018	有	x	x			Yixian Formation	Ningcheng County, Chifeng City, Inner Mongolia, China.
35	Ilerdocossus exiguus Ren et al., 1998		有	x		Late/Upper Barremian (130.0 - 125.6 Ma)	Yixian Formation	Chaomidian Village Liaoning, China
36	Ilerdocossus fengningensis Ren et al., 1998	有	有	x		Late/Upper Barremian (130.0 - 125.5 Ma)	Yixian Formation	Xituyao village Hebei, China
37	Ilerdocossus hui Ren et al., 1998*	有	有	x		Late/Upper Barremian (130.0 - 125.5 Ma)	Yixian Formation	Chaomidian Village Liaoning, China
38	Ilerdocossus ningchengensis Wang and Zhang, 2008	有	有	x			Yixian Formation	Ningcheng County Nei Mongol, China
39	Ilerdocossus pingquanensis Ren et al. 1998	有	x	x		Late/Upper Barremian (130.0 - 125.5 Ma)	Jianshangou Member (Yixian Formation)	Pingquan County Hebei, China
40	Ilerdocossus prowsei Li et al., 2019		有	x			Lower Weald Clay Formation	Surrey, England, UK
41	Ilerdocossus pulcherrima Whalley and Jarzembowski, 1985		有	x		Barremian (130.0 - 125.5 Ma)	La Pedrera de Rúbies Formation	La Pedrera de Rubies Cataluña, Spain
45	Ilerdocossus villaltai Gomez-Pallerola, 1984	有	有	x		Early/Lower Barremian (130.0 - 125.5 Ma)	La Pedrera de Rúbies Formation	main quarry, Spain
	Jibeicossus qingshilaense Hong 1984		x	x
46	Kallicossus ningchengensis Chen et al. 2014		x	有		Callovian to Callovian (164.7 - 155.7 Ma)	Jiulongshan Formation	Daohugou, Nei Mongol, China
	Martynovocossus ancylivenius Wang and Ren 2006		x	x		Callovian to Callovian (164.7 - 155.7 Ma)	Jiulongshan Formation	Daohugou, Nei Mongol, China
47	Martynovocossus bellus Wang and Ren, 2006		有	x		Callovian to Callovian (164.7 - 155.7 Ma)	Jiulongshan Formation	Daohugou, Nei Mongol, China
48	Martynovocossus cheni Wang and Zhang, 2008		有	x		Callovian to Callovian (164.7 - 155.7 Ma)	Jiulongshan Formation	Daohugou, Nei Mongol, China
49	Martynovocossus decorus Wang and Zhang, 2008		有	x		Callovian to Callovian (164.7 - 155.7 Ma)	Jiulongshan Formation	Daohugou, Nei Mongol, China
50	Martynovocossus punctulosus Wang and Ren, 2006		有	有		Callovian to Callovian (164.7 - 155.7 Ma)	Jiulongshan Formation	Daohugou, Nei Mongol, China
	Martynovocossus strenus Zhang 1997		有	x		196.5 to 189.6 Ma	Badaowan Formation	Tuzigou, Karamay, Xinjiang, China
51	Martynovocossus turgaiensis Becker-Migdisova and Wootton, 1965		有	x		201.6 - 161.2 Ma	Kushmurun Formation	Turgay depression, Kazakhstan
	Martynovocossus zemcuznicovi Martynov 1931		无比例尺			183.0 - 175.6 Ma	Cheremkhovskaya Formation	Ust-Baley Locality, Irkutsk, Russian Federation
52	Miracossus gongi Li et al., 2018	有	有	x			Yixian Formation	Chaoyang City, Liaoning Province, China
53	Miracossus ingentius Ren, 1998	有	有	x		Late/Upper Barremian (130.0 - 125.5 Ma)	Yixian Formation	Liaoning, Inner Mongolia, China
54	Montsecocossus sirerae Gomez Pallerola 1984 (删)	有	有	x		Early/Lower Barremian (130.0 - 125.5 Ma)	La Pedrera de Rúbies Formation	main quarry Spain
55	Neimenggucossus normalis Wang and Zhang 2007		x	有		Callovian to Callovian (164.7 - 155.7 Ma)	Jiulongshan Formation	Daohugou, Nei Mongol, China
56	Ningchengia aspera Wang et al., 2009		有	有		Callovian to Callovian (164.7 - 155.7 Ma)	Jiulongshan Formation	Daohugou, Nei Mongol, China
57	Ningchengia minuta Wang et al. 2006		x	有		Callovian to Callovian (164.7 - 155.7 Ma)	Jiulongshan Formation	Daohugou, Nei Mongol, China
58	Pachypsyche vidali Meunier, 1902		有	有		Barremian (130.0 - 125.5 Ma)	La Pedrera de Rúbies Formation	Sierra del Montsech Spain
	Palaeocicadopsis chinensis Tan 1980		x	x
	Palaeocossus giganteus Becker-Migdisova 1949		x	x		189.6 to 183.0 Ma	Sagul Formation	Batken, Kyrgyzstan
59	Palaeocossus jurassicus Oppenheim 1885		有	x		183.0 to 175.6 Ma	Cheremkhovskaya Formation	Irkutsk, Russian Federation
60	Palaeontina oolitica Butler 1873		有	x		167.7 to 164.7 Ma	Taunton Limestone Formation	Oxfordshire, United Kingdom
61	Palaeontinodes angarensis Becker-Migdisova and Wootton 1965		有	x		Toarcian (183.0 - 175.6 Ma)	Cheremkhovskaya Formation	Irkutsk, Russian Federation
62	Palaeontinodes cf. shabarovi Martynov, 1937		有	x		Callovian to Callovian (164.7 - 155.7 Ma)	Jiulongshan Formation	Daohugou, Nei Mongol, China
	Palaeontinodes chengdeensis Hong 1983		有	x
63	Palaeontinodes daohugouensis Wang and Zhang, 2007		有	x		Callovian to Callovian (164.7 - 155.7 Ma)	Jiulongshan Formation	Daohugou, Nei Mongol, China
	Palaeontinodes haifanggouensis Hong 1983		有	x		Callovian to Callovian (164.7 - 155.7 Ma)	Haifanggou Formation	Beipiao City, Liaoning, China
	Palaeontinodes locellus Wang and Zhang 2007		x	x		Callovian to Callovian (164.7 - 155.7 Ma)	Jiulongshan Formation	Daohugou, Nei Mongol, China
	Palaeontinodes minor Becker-Migdisova and Wootton 1965		x	x		Pliensbachian (189.6 - 183.0 Ma)	Sagul Formation	Batken, Kyrgyzstan
64	Palaeontinodes reshuitangensis Wang and Zhang 2007	有	有	x		Callovian to Callovian (164.7 - 155.7 Ma)	Jiulongshan Formation	Daohugou, Nei Mongol, Liaoning China
	Palaeontinodes separatus Wang and Zhang 2007		有	有		Callovian to Callovian (164.7 - 155.7 Ma)	Jiulongshan Formation	Daohugou, Nei Mongol, China
65	Palaeontinodes suchanovae Becker-Migdisova, 1950		有	x		Toarcian (183.0 - 175.6 Ma)	Cheremkhovskaya Formation	Irkutsk, Russian Federation
	Palaeontinopsis arcuatus Martynov 1937		x	x
	Palaeontinopsis latinpenis Martynov 1937		x	x
	Palaeontinopsis latipennis Martynov 1937		x	x
	Palaeontinopsis liaoxiensis Martynov 1937		x	x
	Palaeontinopsis maximus Martynov 1937		x	x
	Palaeontinopsis sinensis Martynov 1937		x	x
66	Parawonnacottella araripensis Ueda, 1996		有	x		Late/Upper Aptian (122.5 - 112.6 Ma)	Crato Formation	Crato Ceará, Brazil
67	Parawonnacottella penneyi Menon et al., 2005		有	x		Late/Upper Aptian (122.5 - 112.6 Ma)	Crato Formation	Crato Ceará, Brazil
68	Phragmatoecicossus shurabensis Becker-Migdisova 1949（删）		x	x		189.6 to 183.0 Ma	Sagul Formation	Batken, Kyrgyzstan
69	Phragmatoecites damesi Oppenheim 1885		有	x		Toarcian (183.0 - 175.6 Ma)	Cheremkhovskaya Formation	Irkutsk, Russian Federation
	Plachutella derupta Becker-Migdisova 1949		x	有		189.6 to 183.0 Ma	Sagul Formation	Batken, Kyrgyzstan
70	Plachutella exculpta Zhang 1997		x	有		Early/Lower Sinemurian (196.5 - 189.6 Ma)	Badaowan Formation	Karamay, Xinjiang, China
	Plachutella ivanovi Becker-Migdisova 1949		x	x		Toarcian (183.0 - 175.6 Ma)	Cheremkhovskaya Formation	Irkutsk, Russian Federation
71	Plachutella magica Wang et al. 2006		x	x		Callovian to Callovian (164.7 - 155.7 Ma)	Jiulongshan Formation	Daohugou, Nei Mongol, China
	Plachutella picta Becker-Migdisova 1949		x	x
72	Plachutella rotundata Becker-Migdisova 1949		x	有		189.6 to 183.0 Ma	Sagul Formation	Batken, Kyrgyzstan
	Plachutella sibirica Becker-Migdisova 1950		x	x		Toarcian (183.0 - 175.6 Ma)	Cheremkhovskaya Formation	Irkutsk, Russian Federation
	Plachutella vitripennis Becker-Migdisova 1949		x	x		189.6 to 183.0 Ma	Sagul Formation	Batken, Kyrgyzstan
	Plachutella zhouyingziensis Hong 1983		x	x		164.7 to 155.7 Ma	Jiulongshan Formation of China	Luoping County, Hebei, China
73	Prolystra lithographica Oppenheim, 1888		有	x		Early/Lower Tithonian (150.8 - 145.5 Ma)	Solnhofen Formation	Solnhofen, Bayern, Germany
74	Riekia magna		x	x			Molteno Formation	Birds River, Eastern Cape, South Africa
75	Shurabocossus gigas Becker-Migdisova 1949		x	有		189.6 to 183.0 Ma	Sagul Formation	Batken, Kyrgyzstan
76	Sinopalaeocossus amoenus Chen et al. 2016	有	有	有		Callovian to Callovian (164.7 - 155.7 Ma)	Jiulongshan Formation	Daohugou, Nei Mongol, China
	Sinopalaeocossus eumorphus Wang et al. 2008		x	有		Callovian to Callovian (164.7 - 155.7 Ma)	Jiulongshan Formation	Daohugou, Nei Mongol, China
77	Sinopalaeocossus fangi Wang and Ren 2007	有	有	有		Callovian to Callovian (164.7 - 155.7 Ma)	Jiulongshan Formation	Daohugou, Nei Mongol, China
78	Sinopalaeocossus laevis Chen et al., 2016		有	有		Callovian to Callovian (164.7 - 155.7 Ma)	Jiulongshan Formation	Daohugou, Nei Mongol, China
	Sinopalaeocossus longicaulis Wang and Ren 2007		有	x		Callovian to Callovian (164.7 - 155.7 Ma)	Jiulongshan Formation	Daohugou, Nei Mongol, China
	Sinopalaeocossus scabratus Hong 1983		x	x		Callovian to Callovian (164.7 - 155.7 Ma)	Jiulongshan Formation	Luoping County, Hebei, China
79	Sinopalaeocossus trinervus Wang et al., 2006		有	x		Callovian to Callovian (164.7 - 155.7 Ma)	Jiulongshan Formation	Daohugou, Nei Mongol, China
80	Suljuktaja turkestanensis Becker-Migdisova 1949		x	有		189.6 - 183.0 Ma	Sulyukta Formation	Sulyukta, Tajikistan
81	Suljuktocossus chifengensis Wang and Zhang, 2007		有	x		Callovian to Callovian (164.7 - 155.7 Ma)	Jiulongshan Formation	Daohugou, Nei Mongol, China
82	Suljuktocossus prosboloides Becker-Migdisova, 1949*		有	x		Callovian to Callovian (164.7 - 155.7 Ma)	Jiulongshan Formation	Daohugou, Nei Mongol, China
83	Suljuktocossus coloratus Wang et al. 2006		x	有		Callovian to Callovian (164.7 - 155.7 Ma)	Jiulongshan Formation	Daohugou, Nei Mongol, China
84	Suljuktocossus yinae Wang and Ren, 2007		有	有		Callovian to Callovian (164.7 - 155.7 Ma)	Jiulongshan Formation	Daohugou, Nei Mongol, China
85	Synapocossus sciacchitanoae Wang et al. 2013	有	有	有		Callovian to Callovian (164.7 - 155.7 Ma)	Jiulongshan Formation	Daohugou, Nei Mongol, China
86	Talbragarocossus jurassicus Chen et al. 2019		有	有
87	Turgaiella pomerantsevae Becker-Migdisova and Wootton, 1965（删）		有	x		Early/Lower Jurassic to Early/Lower Jurassic (201.6 - 161.2 Ma)	Kushmurun Formation	Turgay depression, Kazakhstan
89	Valdicossus chesteri Wang et al. 2008		x	x		Early/Lower Hauterivian (136.4 - 130.0 Ma)	Weald Clay Formation	Cooden Beach England, United Kingdom
88	Valdicossus mikewebsteri Li et al., 2019		x	有				Surrey, England
90	Yanocossus guoi Ren et al., 1995		x	x		Late/Upper Barremian (130.0 - 125.5 Ma)	Yixian Formation	Chengde City, Hebei, China
91	Yanocossus cf. guoi Ren et al., 1995		x	x		Late/Upper Barremian (130.0 - 125.5 Ma)	Yixian Formation	Liaoning, China
95	Austroprosbole maculata Evans, 1943		有	x	250	Changhsingian	Croudace Bay (254.17-252.17)	New South Wales, AU	J. W. Evans. 1943. Upper Permian Homoptera from New South Wales. Records of the Australian Museum 21(4):180-198
96	Austroprosboloides vandijki Riek, 1973		有	x	250	Changhsingian	(254.17-252.17)	Kwazulu-Natal, Natal, ZA	E. F. Riek. 1973. Fossil insects from the Upper Permian of Natal, South Africa. Annals of the Natal Museum 21(3):513-532
97	Dunstania petrophila Riek, 1976		有	x	235	Carnian	Molteno (237-228)	Eastern Cape, ZA	E. F. Riek. 1976. A new collection of insects from the Upper Triassic of South Africa. Annals of the Natal Museum 22(3):791-820
98	Dunstania pulchra Tillyard, 1916		x	x	215	Norian	Blackstone (228-208.5)	Queensland, AU	R. J. Tillyard. 1916. Descriptions of the fossil Insects; Mesozoic and Tertiary Insects of Queensland and New South Wales. Descriptions of the fossil Insects and stratigraphical features. Queensland Geological Survey (253):11-70
99	Dunstaniodes elongatus Becker-Migdisova and Wootton, 1965		x	x	240	Ladinian	Madygen (242-237)	Osh, KG	E. E. Becker-Migdisova and R. D. Wootton. 1965. Novye Paleontinoidy Azii. Paleontologicheskii Zhurnal 1965(2):63-79
100	Dunstaniopsis triassica Tillyard, 1918		x	x	215	Norian	Blackstone (228-208.5)	Queensland, AU	R. J. Tillyard. 1918. Mesozoic Insects of Queensland. No. 4 Hemiptera Heteroptera: The family Dunstaniidae. With a note on the origin of the Heteroptera. Proceedings of the Linnean Society of New South Wales 43:568-592
101	Fletcheriana jurassica Zhang, 1997		x	有	195	Early Sinemurian	Badaowan (196.5-189.6)	Xinjiang, CN	H. C. Zhang. 1997. Jurassic palaeontinids from Karamai, Xinjiang, with a discussion of Palaeontinidae (Homoptera: Palaeontinidae) in China. Entomologica Sinica 4:312-323
102	Fletcheriana magna Riek, 1976		x	x	235	Carnian	Molteno (237-228)	Eastern Cape, ZA	E. F. Riek. 1976. A new collection of insects from the Upper Triassic of South Africa. Annals of the Natal Museum 22(3):791-820
103	Fletcheriana triassica Evans, 1956		有	x	215, 245	Norian to Anisian	(228-208.5); Hawkesbury Sandstone (247.2-242)	New South Wales, Queensland, AU	J. W. Evans. 1956. Palaeozoic and Mesozoic Hemiptera (Insecta). Australian Journal of Zoology 4:165-258
104	Gallodunstania grauvogeli Lefebvre et al., 1998		有	x	245	Aegean	Gr猫s 脿 Voltzia (247.2-242)	, FR	F. Lefebvre, A. Nel, and F. Papier, L. Grauvogel-Stamm, J. C. Gall. 1998. The First 'Cicada-like Homoptera' from the Triassic of the Vosges, France. Palaeontology 41(6):1195-1200
105	Kaltanocicada dunstanioides Rohdendorf et al., 1961		x	x	270	Roadian	Mitina(272.3-268.8)	Kemerovo, RU	B. B. Rohdendorf, E. E. Becker-Migdisova, and O. M. Martnova, A. G. Sharov. 1961. Paleozoiskie nasekomye kuznetskogo basseina. Akademiya Nauk SSSR, Trudy Paleontologicheskogo Instituta 85:1-705
106	Paradunstania affinis Tillyard, 1918		x	x	215	Norian	Blackstone (228-208.5)	Queensland, AU	R. J. Tillyard. 1918. Mesozoic Insects of Queensland. No. 4 Hemiptera Heteroptera: The family Dunstaniidae. With a note on the origin of the Heteroptera. Proceedings of the Linnean Society of New South Wales 43:568-592
107	Permodunstania prosboloides Rohdendorf et al., 1961		x	x	270	Roadian	Mitina (272.3-268.8)	Kemerovo, RU	B. B. Rohdendorf, E. E. Becker-Migdisova, and O. M. Martnova, A. G. Sharov. 1961. Paleozoiskie nasekomye kuznetskogo basseina. Akademiya Nauk SSSR, Trudy Paleontologicheskogo Instituta 85:1-705
108	Prosbolomorpha clara Riek, 1974		有	x	235	Carnian	Molteno (237-228)	Eastern Cape, ZA	E. F. Riek. 1974. Upper Triassic Insects from the Molteno "Formation", South Africa. Palaeontologia Africana 17:19-31
109	Siksteliana popovi Becker-Migdisova and Wootton, 1965		x	x	240	Ladinian	Madygen (242-237)	Osh, KG	E. E. Becker-Migdisova and R. D. Wootton. 1965. Novye Paleontinoidy Azii. Paleontologicheskii Zhurnal 1965(2):63-79
