# Supplementary material for: Enhanced flight performance and adaptive evolution of Mesozoic giant cicadas
Source: Sci Adv. 2024 Oct 25;10(43):eadr2201. doi: 10.1126/sciadv.adr2201 (PMC11506159; doi:10.1126/sciadv.adr2201)
Supplement: Supplementary file 3 — Data S1 to S9 [file sciadv.adr2201_data_s1_to_s9.zip › adr2201_data_6.xlsx]

## Sheet: Sheet1
Species	Num	Group	Scostal	Secostal	Sclavus	S	S*costal	S*ecostal	S*clavus
Austroprosboloides vandijki	1	D	0.123815	0.150891	0.155523	0.671341	0.184429	0.22476	0.23166
Austroprosbole maculata	2	D	0.11341	0.145672	0.108526	0.611983	0.185315	0.238033	0.177336
Fletcheriana triassica	4	D	0.928361	1.33726	~1.47342717609882	~8.58627190462511	0.108122	0.155744	0.171603
Prosbolomorpha clara	5	D	0.193439	0.280453	0.205776	1.28807	0.150177	0.217731	0.159755
Dunstania petrophila	6	D	0.303774	0.391339	0.445131	2.65958	0.114219	0.147143	0.167369
Papiliontina dracomima	7	EP	0.74359	1.04115	0.408108	6.1271	0.121361	0.169926	0.0666071
Papiliontina machaon	8	EP	0.372486	0.508421	0.326558	4.31033	0.0864172	0.117954	0.0757619
Hallakkungis amisanus	11	EP	0.630533	0.95804	0.3618	6.33047	0.0996029	0.151338	0.0571522
Suljuktocossus prosboloides	12	EP	0.532474	0.807375	~0.653896013146544	~6.50973702091978	0.0817965	0.124026	0.100449
Palaeocossus jurassicus	14	EP	0.778279	1.26936	1.06257	11.7983	0.0659652	0.107588	0.0900613
Martynovocossus turgaiensis	15	EP	0.393914	0.60343	0.46489	5.50821	0.0715141	0.109551	0.0843995
Synapocossus sciacchitanoae	17	EP	0.190162	0.268964	0.205371	2.4048	0.0790763	0.111845	0.0854008
Suljuktocossus yinae	18	EP	0.83629	1.08538	0.865339	10.1557	0.0823465	0.106874	0.0852069
Suljuktocossus chifengensis	20	EP	0.375178	0.526228	0.378725	4.40429	0.0851847	0.119481	0.08599
Sinopalaeocossus trinervus	21	EP	0.234228	0.305301	0.251404	2.7376	0.0855596	0.111521	0.0918334
Sinopalaeocossus longicaulis	22	EP	0.470644	0.632649	~0.524059178397012	~5.2076809824763	0.090375	0.121484	0.100632
Sinopalaeocossus laevis	23	EP	0.286371	0.409143	0.240609	3.70954	0.0771985	0.110295	0.0648621
Sinopalaeocossus fangi	24	EP	0.370513	0.545678	0.375756	4.8376	0.0765902	0.112799	0.077674
Ningchengia aspera	26	EP	0.284771	0.412266	0.350562	3.42861	0.0830574	0.120243	0.102246
Martynovocossus punctulosus	27	EP	0.89196	1.17771	0.776379	8.89562	0.10027	0.132393	0.0872765
Martynovocossus decorus	28	EP	0.551171	0.722691	~0.403924877908647	~4.86397586900316	0.113317	0.14858	0.0830442
Martynovocossus cheni	29	EP	0.427186	0.579585	0.443069	5.26357	0.0811589	0.110113	0.0841766
Martynovocossus bellus	30	EP	1.06736	1.31969	1.13324	11.9742	0.0891384	0.110211	0.0946408
Eoiocossus validus	31	EP	1.43708	1.99191	0.609464	12.2228	0.117574	0.162967	0.049863
Eoiocossus giganteus	32	EP	2.07802	2.82054	1.20076	22.6356	0.0918029	0.124606	0.0530475
Eoiocossus conchatus	33	EP	1.07012	1.36995	0.438861	9.3145	0.114888	0.147077	0.0471159
Abrocossus longus	34	EP	1.19555	1.53031	0.808223	10.5269	0.113571	0.145371	0.076777
Palaeontinodes angarensis	35	EP	0.222585	0.351802	0.339606	3.0616	0.0727022	0.114908	0.110924
Palaeontinodes reshuitangensis	38	EP	0.480344	0.681224	0.621345	7.00692	0.0685528	0.0972216	0.0886759
Palaeontinodes daohugouensis	39	EP	0.145447	0.207402	0.176855	1.78066	0.0816818	0.116475	0.0993202
Palaeontinodes cf. shabarovi	40	EP	0.496009	0.687	0.697268	6.59574	0.0752015	0.104158	0.105715
Daohugoucossus shii	41	EP	0.483229	0.71197	0.522835	6.66832	0.0724663	0.106769	0.0784058
Daohugoucossus parallelivenius	42	EP	0.257283	0.395591	0.363079	3.87833	0.0663386	0.102001	0.0936173
Daohugoucossus lii	43	EP	0.503302	0.714103	0.693779	7.57355	0.0664552	0.094289	0.0916055
Cladocossus undulatus	44	EP	0.198817	0.274921	0.255844	2.99622	0.0663561	0.091756	0.0853889
Cicadomorpha guancaishanensis	45	EP	0.30557	0.567672	0.488498	4.95427	0.0616781	0.114582	0.0986012
Talbragarocossus jurassicus	46	LP	0.186223	0.256126	~0.126524245768416	~3.30685711807312	0.0563143	0.0774531	0.0382612
Prolystra lithographica	47	LP	0.168817	0.294223	0.352451	5.26582	0.032059	0.0558741	0.0669318
Eocicada microcephala	48	LP	0.536984	0.803764	0.723002	12.419	0.043239	0.0647206	0.0582175
Cicadomorpha parula	49	EP	0.226421	0.386763	0.278487	3.53882	0.0639822	0.109292	0.0786949
Cicadomorpha milva	50	EP	0.272646	0.542529	0.409278	4.91149	0.0555119	0.110461	0.0833307
Archipsyche eichstattensis	51	LP	0.146765	0.228195	0.227167	3.17023	0.0462946	0.0719804	0.0716562
Cicadomorpha sp1	52	EP	0.335266	0.542696	0.409868	5.39692	0.0621218	0.100557	0.0759447
Ilerdocossus prowsei	53	LP	0.441778	0.716634	0.137962	9.88645	0.0446852	0.0724865	0.0139546
Yanocossus cf. guoi	56	LP	0.300183	0.48332	0.183496	5.60358	0.0535699	0.086252	0.0327462
Pachypsyche vidali	57	LP	0.0680009	0.120876	0.0741308	2.3292	0.029195	0.051896	0.0318267
Miracossus ingentius	58	LP	0.377783	0.586254	~0.446638896868716	~6.48055515656421	0.0582948	0.0904635	0.0689199
Ilerdocossus villaltai	59	LP	0.193208	0.301644	0.137409	3.53218	0.0546994	0.085399	0.038902
Ilerdocossus pulcherrima	60	LP	0.218346	0.306988	0.190768	4.44247	0.0491497	0.0691029	0.0429418
Ilerdocossus ningchengensis	61	LP	0.156737	0.281635	0.112851	2.69211	0.0582208	0.104615	0.0419191
Ilerdocossus hui	62	LP	0.193638	0.265276	0.194712	3.84853	0.050315	0.0689293	0.0505938
Ilerdocossus fengningensis	63	LP	0.327533	0.451969	0.331099	5.85652	0.0559262	0.0771736	0.0565351
Ilerdocossus exiguus	64	LP	0.0656556	0.101831	0.0914796	1.30389	0.0503538	0.0780982	0.0701593
Ilerdocossus beipiaoensis	66	LP	0.124217	0.155394	0.0967228	2.14263	0.0579743	0.0725249	0.0451421
Parawonnacottella penneyi	67	LP	0.354423	0.648267	0.406547	7.97837	0.0444231	0.0812531	0.0509562
Parawonnacottella araripensis	68	LP	0.371226	0.543474	0.224359	6.45635	0.0574978	0.0841767	0.0347501
Cratocossus magnus	69	LP	0.657475	0.952546	0.51231	10.3289	0.0636537	0.0922211	0.0495995
Colossocossus rugosa	70	LP	0.628364	0.922303	0.625668	10.1075	0.0621679	0.091249	0.0619011
Colossocossus loveridgei	71	LP	0.931291	1.31706	0.598303	15.785	0.0589986	0.0834379	0.0379033
Colossocossus giganticus	72	LP	0.590366	0.805408	0.43996	19.1725	0.0307922	0.0420084	0.0229474
Colossocossus bechlyi	73	LP	0.712295	0.92547	0.661035	11.1186	0.0640636	0.0832364	0.0594532
Colossocossus acutus	74	LP	0.529325	0.770647	0.567981	9.86966	0.0536316	0.0780825	0.0575482
Baeocossus muratai	75	LP	0.144226	0.259924	0.128625	2.61447	0.0551647	0.0994173	0.0491975
Baeocossus fortunatus	76	LP	0.169061	0.248332	0.144972	3.13211	0.0539767	0.0792859	0.0462857
“~” represents the estimated length and width.
1
2
3
