# Supplementary material for: Enhanced flight performance and adaptive evolution of Mesozoic giant cicadas
Source: Sci Adv. 2024 Oct 25;10(43):eadr2201. doi: 10.1126/sciadv.adr2201 (PMC11506159; doi:10.1126/sciadv.adr2201)
Supplement: Supplementary file 3 — Data S1 to S9 [file sciadv.adr2201_data_s1_to_s9.zip › adr2201_data_7.xlsx]

## Sheet: Sheet1
Num	Species	wingspan (b) cm	mean chord (c) cm	wing area (S) cm2	aspect ratio (AR)
1	Austroprosboloides vandijki	1.39522	0.48213	0.672679	5.78775
2	Austroprosbole maculata	1.36852	0.43567	0.596221	6.28235
4	Fletcheriana triassica	4.57318	1.58175	7.23362	5.78243
5	Prosbolomorpha clara	2.11277	0.64134	1.355	6.58859
6	Dunstania petrophila	2.82989	1.00552	2.84553	5.6287
7	Papiliontina dracomima	4.57816	1.35827	6.2184	6.74114
8	Papiliontina machaon	4.0809	1.05555	4.30759	7.73227
11	Hallakkungis amisanus	4.5786	1.4245	6.5221	6.4285
12	Suljuktocossus prosboloides	4.6543	1.4261	6.6375	6.5274
14	Palaeocossus jurassicus	5.753	2.0924	12.0378	5.4988
15	Martynovocossus turgaiensis	4.0102	1.4029	5.6258	5.717
17	Synapocossus sciacchitanoae	2.6988	0.9194	2.4813	5.8709
18	Suljuktocossus yinae	5.3046	1.9577	10.3851	5.4191
20	Suljuktocossus chifengensis	3.6379	1.226	4.4602	5.9344
21	Sinopalaeocossus trinervus	2.7273	1.0326	2.8161	5.2827
22	Sinopalaeocossus longicaulis	3.9226	1.3293	5.2141	5.9019
23	Sinopalaeocossus laevis	3.3756	1.1241	3.7946	6.0057
24	Sinopalaeocossus fangi	3.9256	1.2625	4.9561	6.2185
26	Ningchengia aspera	3.2071	1.0906	3.4976	5.8815
27	Martynovocossus punctulosus	5.0671	1.7531	8.8831	5.7808
28	Martynovocossus decorus	3.9038	1.269	4.954	6.1525
29	Martynovocossus cheni	3.832	1.4056	5.3863	5.4523
30	Martynovocossus bellus	6.0403	2.0177	12.1874	5.9873
31	Eoiocossus validus	6.1735	2.0098	12.4076	6.1433
32	Eoiocossus giganteus	7.8002	2.8432	22.1775	5.4869
33	Eoiocossus conchatus	5.3117	1.7484	9.287	6.0761
34	Abrocossus longus	6.0218	1.764	10.6224	6.8275
35	Palaeontinodes angarensis	3.4088	0.9095	3.1002	7.4961
37	Palaeontinodes separatus	3.3725	1.0896	3.6746	6.1904
38	Palaeontinodes reshuitangensis	4.8569	1.4541	7.0624	6.6803
39	Palaeontinodes daohugouensis	2.3604	0.7734	1.8256	6.1036
40	Palaeontinodes cf. shabarovi	5.0422	1.3165	6.638	7.6602
41	Daohugoucossus shii	4.5532	1.516	6.9024	6.007
42	Daohugoucossus parallelivenius	3.3923	1.135	3.8502	5.9776
43	Daohugoucossus lii	5.1508	1.4629	7.5349	7.042
44	Cladocossus undulatus	2.9076	1.0309	2.9975	5.6407
45	Cicadomorpha guancaishanensis	3.9496	1.2768	5.0428	6.1867
46	Talbragarocossus jurassicus	3.2161	1.0066	3.2373	6.3901
47	Prolystra lithographica	5.0168	1.374	6.8931	7.3025
48	Eocicada microcephala	7.1072	1.7613	12.5179	8.0705
49	Cicadomorpha parula	3.5379	1.0153	3.5921	6.9693
50	Cicadomorpha milva	4.1869	1.1898	4.9817	7.0378
51	Archipsyche eichstattensis	3.5329	0.9229	3.2606	7.6559
52	Cicadomorpha sp1	4.2261	1.3124	5.5465	6.4402
53	Ilerdocossus prowsei	5.9859	1.647	9.8588	7.2687
57	Pachypsyche vidali	2.6197	0.88937	2.32989	5.89115
58	Miracossus ingentius	4.5978	1.4045	6.4576	6.5472
59	Ilerdocossus villaltai	3.24541	1.07849	3.50014	6.01843
60	Ilerdocossus pulcherrima	3.933	1.0952	4.3073	7.1824
61	Ilerdocossus ningchengensis	2.84556	0.99174	2.82205	5.73851
62	Ilerdocossus hui	3.6178	1.0778	3.8991	6.7137
63	Ilerdocossus fengningensis	4.3648	1.3337	5.8214	6.5455
64	Ilerdocossus exiguus	2.0032	0.686156	1.37451	5.8389
65	Ilerdocossus dissidens	2.7907	0.7585	2.1167	7.3588
66	Ilerdocossus beipiaoensis	2.43679	0.862692	2.1022	5.64926
67	Parawonnacottella penneyi	5.2865	1.5185	8.0278	6.9627
68	Parawonnacottella araripensis	4.7477	1.3886	6.5925	6.8382
69	Cratocossus magnus	6.1263	1.6833	10.3123	7.279
70	Colossocossus rugosa	6.1843	1.7643	10.911	7.0106
71	Colossocossus loveridgei	7.4898	2.2096	16.5496	6.7793
72	Colossocossus giganticus	6.9019	1.8446	12.7317	7.4833
73	Colossocossus bechlyi	6.2126	1.7129	10.6417	7.2539
74	Colossocossus acutus	5.9769	1.6383	9.7921	7.2976
75	Baeocossus muratai	2.8481	0.925	2.6345	6.1581
76	Baeocossus fortunatus	3.6398	0.8481	3.0867	8.5838
