# Supplementary material for: Enhanced flight performance and adaptive evolution of Mesozoic giant cicadas
Source: Sci Adv. 2024 Oct 25;10(43):eadr2201. doi: 10.1126/sciadv.adr2201 (PMC11506159; doi:10.1126/sciadv.adr2201)
Supplement: Supplementary file 3 — Data S1 to S9 [file sciadv.adr2201_data_s1_to_s9.zip › adr2201_data_8.xlsx]

## Sheet: Sheet1
Num	Species	wingspan (b) cm	mean chord (c) cm	wing area (S) cm2	aspect ratio (AR)
4	Fletcheriana triassica	4.18995	2.66184	11.153	3.14816
14	Synapocossus sciacchitanoae	2.4511	1.56221	3.82912	3.13799
15	Suljuktocossus yinae	4.82837	3.27366	15.8064	2.94983
18	Sinopalaeocossus trinervus	2.43547	1.76639	4.30199	2.75757
21	Sinopalaeocossus fangi	3.73423	2.09619	7.82767	3.56287
23	Ningchengia aspera	3.05116	1.84946	5.643	3.29952
24	Martynovocossus punctulosus	4.70164	3.00245	14.1164	3.13187
30	Eoiocossus conchatus	5.27868	2.96843	15.6694	3.55654
34	Palaeontinodes separatus	3.17883	1.9077	6.06425	3.33263
38	Daohugoucossus shii	4.36596	2.42773	10.5994	3.59674
42	Cicadomorpha guancaishanensis	3.62021	2.14918	7.78049	3.36893
43	Talbragarocossus jurassicus	3.26691	1.48392	4.84783	4.40308
45	Eocicada microcephala	6.51913	2.47616	16.1424	5.26551
46	Cicadomorpha parula	3.25305	1.71614	5.5827	3.79112
47	Cicadomorpha milva	3.92864	1.98395	7.79422	3.96043
54	Pachypsyche vidali	2.5935	1.28298	3.32742	4.04292
56	Ilerdocossus villaltai	3.13931	1.50242	4.71657	4.17901
58	Ilerdocossus ningchengensis	2.87237	1.33512	3.83495	4.3028
63	Ilerdocossus beipiaoensis	2.53015	1.21275	3.06844	4.17258
72	Baeocossus muratai	2.86101	1.31839	3.77193	4.34016
73	Baeocossus fortunatus	3.44529	1.25528	4.3248	5.48928
