# Supplementary material for: Enhanced flight performance and adaptive evolution of Mesozoic giant cicadas
Source: Sci Adv. 2024 Oct 25;10(43):eadr2201. doi: 10.1126/sciadv.adr2201 (PMC11506159; doi:10.1126/sciadv.adr2201)
Supplement: Supplementary file 3 — Data S1 to S9 [file sciadv.adr2201_data_s1_to_s9.zip › adr2201_data_9.xlsx]

## Sheet: Sheet1
Num	Species	WL	m*muscle	mbody	mmuscle	lpt	lmt	lthorax	wthorax	labdomen
14	Synapocossus sciacchitanoae	0.349684	0.535786	0.867671	0.464886	0.135	0.633	0.768	0.967	0.909
20	Sinopalaeocossus laevis	0.388129	0.550749	1.47279	0.811139	0.167	0.733	0.9	1.187	1.07
21	Sinopalaeocossus fangi	0.388369	0.517418	1.92479	0.995922	0.141	0.702	0.843	1.344	1.305
34	Palaeontinodes separatus	0.317229	0.530594	1.16569	0.618508	0.145	0.684	0.829	1.073	1.047
35	Palaeontinodes reshuitangensis	0.297116	0.566634	2.09835	1.189	0.15	0.861	1.011	1.326	1.285
38	Daohugoucossus shii	0.600374	0.5368	4.14402	2.22451	0.276	1.152	1.428	1.568	1.809
42	Cicadomorpha guancaishanensis	0.519279	0.639634	2.61862	1.67496	0.104	1.128	1.232	1.375	1.355
43	Talbragarocossus jurassicus	0.802199	0.657006	2.59696	1.70622	0.214	1.178	1.392	1.358	0.947
44	Prolystra lithographica	0.960482	0.728342	6.6207	4.82213	0.247	1.471	1.718	2.043	1.037
45	Eocicada microcephala	0.746058	0.742057	9.33908	6.93014	0.26	1.563	1.823	2.376	1.08
47	Cicadomorpha milva	0.754812	0.593897	3.76025	2.2332	0.232	1.139	1.371	1.58	1.502
48	Archipsyche eichstattensis	0.735236	0.62202	2.39731	1.49118	0.203	1.257	1.46	1.229	1.074
55	Miracossus ingentius	0.357566	0.637033	2.30902	1.47092	0.174	1.093	1.267	1.309	0.987
56	Ilerdocossus villaltai	0.652287	0.619198	2.2831	1.41369	0.207	1.07	1.277	1.297	0.983
58	Ilerdocossus ningchengensis	0.788844	0.68666	2.13098	1.46326	0.142	0.997	1.139	1.367	0.814
59	Ilerdocossus hui	0.842961	0.647382	3.28679	2.12781	0.234	1.168	1.402	1.523	1.033
60	Ilerdocossus fengningensis	0.960208	0.685329	5.58975	3.83082	0.27	1.419	1.689	1.854	1.145
62	Ilerdocossus dissidens	0.763708	0.709093	7.85299	5.5685	0.247	1.582	1.829	2.117	1.293
63	Ilerdocossus beipiaoensis	0.615294	0.677875	1.29347	0.87681	0.132	0.926	1.058	1.098	0.684
65	Parawonnacottella araripensis	0.956826	0.713033	6.30788	4.49773	0.239	1.539	1.778	1.929	1.173
72	Baeocossus muratai	0.363433	0.659589	0.957463	0.631532	0.119	0.742	0.861	1.041	0.597
73	Baeocossus fortunatus	0.601191	0.72234	1.8557	1.34044	0.123	0.981	1.104	1.319	0.694
